# Supplementary material for: Identification of a novel 15‐gene expression signature predicting overall survival of human colorectal cancer
Source: Clin Transl Med. 2020 Dec 24;10(8):e258. doi: 10.1002/ctm2.258 (PMC7759535; doi:10.1002/ctm2.258)
Supplement: Supplementary file 2 — Supporting Information [file CTM2-10-e258-s002.xlsx]

## Sheet: List of common probes
Supplementary Table 1：Significantly differentially expressed genes (5-fold change in expression level and the adjusted p value <0.05) in all six data sets
Probe ID	Gene Name	GSE21510			GSE20916			GSE41328			GSE37364			GSE32323			GSE9348
		adj.P.Val	P.Value	logFC	adj.P.Val	P.Value	logFC	adj.P.Val	P.Value	logFC	adj.P.Val	P.Value	logFC	adj.P.Val	P.Value	logFC	adj.P.Val	P.Value	logFC
220026_at	CLCA4	1.19e-31	1.71e-32	-6.28407	6.95e-28	2.81e-30	-6.81368	0.000921	3.63e-05	-3.63	3.08e-09	4.76e-11	-6.89257	3.82e-05	2.28e-06	-4.91	3.61e-14	2.45e-16	-9.37008
220834_at	MS4A12	1.8e-28	3.35e-29	-5.62301	9.23e-31	2.2e-33	-7.32585	4.59e-05	5.47e-07	-4.14	2.76e-09	4.15e-11	-7.07539	0.000664	7.89e-05	-3.54	1.69e-15	7.42e-18	-8.00973
206209_s_at	CA4	9.26e-35	1.01e-35	-5.33917	1.01e-35	1.39e-38	-7.15873	0.00176	8.66e-05	-3.09	3.07e-09	4.74e-11	-5.6135	0.000208	1.88e-05	-3.5	4.46e-16	1.71e-18	-5.96245
206784_at	AQP8	7.86e-33	1.02e-33	-5.30961	1.62e-30	4.16e-33	-6.66557	0.000697	2.49e-05	-3.54	1.66e-10	1.32e-12	-7.42493	0.0102	0.00228	-2.75	3.44e-18	7.05e-21	-8.41597
206208_at	CA4	1.29e-44	4.86e-46	-5.24542	2.26e-32	4.25e-35	-6.0275	0.00139	6.34e-05	-3.15	9e-10	1.05e-11	-5.92784	0.000164	1.4e-05	-2.65	1.09e-13	8.81e-16	-6.34022
205950_s_at	CA1	7.54e-38	6.13e-39	-5.04427	1.58e-38	1.6e-41	-8.56751	0.0047	0.000328	-3.88	1.37e-10	1.05e-12	-6.11703	8.77e-05	6.5e-06	-3.5	1.5e-18	2.64e-21	-7.59509
214142_at	ZG16	3.6e-31	5.38e-32	-4.76798	3.54e-22	4.02e-24	-6.33994	0.0224	0.00262	-3.24	6.36e-09	1.14e-10	-5.18997	3.87e-06	1.28e-07	-4.45	1.11e-10	2.18e-12	-7.18212
206198_s_at	CEACAM7	2.18e-32	2.96e-33	-4.76213	6.82e-09	8.57e-10	-3.36143	0.000412	1.24e-05	-3.28	0.000773	0.000114	-3.54474	0.000902	0.000116	-2.47	3.76e-10	8.59e-12	-5.80043
203908_at	SLC4A4	1.71e-23	4.45e-24	-4.60617	2.93e-31	6.77e-34	-6.6037	0.000382	1.12e-05	-3.1	9.7e-11	6.6e-13	-4.35104	2.74e-06	8.26e-08	-4.43	7.21e-19	1.07e-21	-6.40471
209301_at	CA2	1.58e-22	4.37e-23	-4.45264	7.03e-22	8.25e-24	-5.01088	0.000973	3.91e-05	-2.93	5.86e-07	2.59e-08	-3.2127	9.62e-05	7.31e-06	-3.76	1.64e-14	1.03e-16	-6.44083
207502_at	GUCA2B	2.35e-37	2.01e-38	-4.24392	9.03e-29	3.13e-31	-3.84387	2.43e-05	2.02e-07	-3.8	6.96e-10	7.54e-12	-6.13123	5.6e-07	1.04e-08	-3.37	2.17e-28	1.19e-32	-9.07349
224009_x_at	DHRS9	2.04e-22	5.68e-23	-4.19829	7.71e-16	2.61e-17	-3.80784	1.34e-05	8.36e-08	-3.04	2.1e-06	1.16e-07	-2.7273	0.000114	8.98e-06	-3.58	4.46e-15	2.27e-17	-5.02762
211848_s_at	CEACAM7	5.21e-35	5.54e-36	-4.01534	6.51e-10	6.65e-11	-3.30201	0.000377	1.1e-05	-3.19	3.99e-05	3.56e-06	-3.30481	0.00181	0.00027	-2.07	4.59e-12	5.95e-14	-5.30467
223952_x_at	DHRS9	2.11e-21	6.25e-22	-4.01112	5.51e-15	2.11e-16	-3.682	9.1e-06	4.65e-08	-3.07	1.92e-06	1.05e-07	-2.62376	0.000169	1.46e-05	-3.45	2.16e-13	1.91e-15	-5.34469
220435_at	SLC30A10	1.07e-37	8.86e-39	-3.94422	5.25e-38	5.49e-41	-3.95568	3.37e-05	3.3e-07	-1.62	4.69e-13	6.98e-16	-6.28715	2.88e-05	1.61e-06	-2.76	5.18e-20	4.26e-23	-7.10015
238143_at	LYPD8	1.58e-24	3.86e-25	-3.92177	3.54e-20	5.78e-22	-3.92038	0.00864	0.000736	-2.99	5.74e-09	1.01e-10	-4.00061	0.00706	0.00145	-1.86	2.51e-09	7.19e-11	-4.9209
204673_at	MUC2	7.62e-22	2.2e-22	-3.79949	2.1e-09	2.4e-10	-2.99497	0.0468	0.00711	-2.7	0.00171	0.000288	-1.77479	0.000377	3.92e-05	-2.84	0.00111	0.000164	-2.82996
202888_s_at	ANPEP	6.13e-19	2.09e-19	-3.77403	1.04e-16	3.04e-18	-3.9143	0.000142	2.81e-06	-3.42	3.4e-10	3.14e-12	-3.56625	0.00594	0.00117	-2.36	2.46e-13	2.21e-15	-4.76264
219799_s_at	DHRS9	1.95e-21	5.77e-22	-3.76433	4.33e-23	4.2e-25	-4.22164	2.51e-05	2.1e-07	-2.91	1.91e-06	1.04e-07	-2.55025	0.000154	1.3e-05	-3.12	3.43e-16	1.27e-18	-4.60449
1555963_x_at	B3GNT7	1.06e-34	1.16e-35	-3.6397	2.86e-31	6.5e-34	-3.96661	0.0222	0.0026	-2.28	0.0107	0.00249	-1.00334	6.26e-05	4.25e-06	-2.81	3.34e-05	3.08e-06	-2.50812
205593_s_at	PDE9A	4.39e-32	6.11e-33	-3.63022	3.51e-14	1.54e-15	-2.11184	0.00633	0.000487	-1.65	2.26e-08	5.31e-10	-2.97014	5.44e-07	9.97e-09	-2.89	2.52e-07	1.27e-08	-3.38533
209612_s_at	ADH1B	1.71e-35	1.74e-36	-3.5993	1.48e-15	5.21e-17	-3.78743	8.16e-05	1.3e-06	-2.57	7.83e-08	2.36e-09	-4.13036	3.85e-08	2.59e-10	-3.56	2.41e-09	6.91e-11	-4.69868
217546_at	MT1M	2.61e-24	6.47e-25	-3.55117	3.58e-26	1.86e-28	-5.18188	0.0199	0.00224	-1.94	1.49e-07	5.13e-09	-3.68518	1.46e-07	1.74e-09	-3.35	2.5e-11	4.06e-13	-6.01997
219669_at	CD177	2.53e-29	4.41e-30	-3.537	6.92e-34	1.17e-36	-6.09357	0.0181	0.00197	-2.89	1.68e-06	8.86e-08	-4.53627	0.000682	8.16e-05	-2.35	7.21e-19	1.12e-21	-5.7104
217109_at	MUC4	7.19e-16	2.88e-16	-3.51349	2.97e-12	1.89e-13	-2.81016	0.00783	0.000644	-2.19	2.18e-05	1.76e-06	-2.56427	0.00553	0.00107	-2.49	1.72e-05	1.45e-06	-3.34006
207003_at	GUCA2A	4.17e-27	8.56e-28	-3.50345	3.16e-32	6.27e-35	-6.10038	0.00238	0.000129	-3.79	4.82e-13	7.67e-16	-5.15436	6.46e-07	1.25e-08	-3.72	1.9e-20	1.32e-23	-6.62993
210739_x_at	SLC4A4	1.03e-64	3.54e-67	-3.43591	1.2e-37	1.3e-40	-4.26837	0.000218	5.14e-06	-1.79	6.55e-12	2.04e-14	-3.0408	3.65e-06	1.18e-07	-1.19	6.92e-20	6.33e-23	-4.40751
219909_at	MMP28	1.4e-38	1.04e-39	-3.43181	7.38e-40	6.13e-43	-3.95748	1.34e-05	8.28e-08	-1.92	2.21e-08	5.18e-10	-3.02353	5.58e-11	2.35e-14	-3.56	2.87e-12	3.52e-14	-4.35726
1552296_at	BEST4	4.45e-31	6.71e-32	-3.41734	1.7e-45	7.38e-49	-4.81234	6.05e-06	2.53e-08	-2.39	3.2e-12	8.54e-15	-4.28323	5.1e-08	4.03e-10	-3.66	1.23e-18	2.09e-21	-4.86142
206100_at	CPM	9.17e-30	1.55e-30	-3.36023	2.72e-32	5.21e-35	-3.80937	0.000242	6.02e-06	-2.31	9.93e-08	3.14e-09	-2.16574	1.94e-08	1.01e-10	-3.12	2.21e-08	8.41e-10	-3.54871
235706_at	CPM	9.73e-47	2.82e-48	-3.34206	3.01e-32	5.87e-35	-3.69165	0.000182	3.92e-06	-1.99	2.42e-09	3.52e-11	-2.15002	2.96e-09	7.7e-12	-2.49	2.71e-08	1.06e-09	-2.42072
228232_s_at	VSIG2	1.4e-31	2.03e-32	-3.3172	1.32e-14	5.36e-16	-2.89556	0.00176	8.68e-05	-2.25	1.54e-06	8.03e-08	-3.57885	2.6e-06	7.69e-08	-2.78	1.28e-11	1.9e-13	-4.53738
226654_at	MUC12	1.11e-18	3.85e-19	-3.31231	1.83e-09	2.05e-10	-3.37648	0.0135	0.00133	-2.37	0.000367	4.76e-05	-2.34794	0.00157	0.000227	-2.31	0.0392	0.0111	-1.40047
236313_at	CDKN2B	6.92e-22	1.99e-22	-3.28978	5.31e-32	1.11e-34	-5.51443	0.0119	0.00112	-0.77	1.73e-11	7.5e-14	-3.46883	7.33e-05	5.17e-06	-2.58	4.87e-19	6.42e-22	-4.3705
217110_s_at	MUC4	5.33e-19	1.81e-19	-3.27949	2.09e-13	1.06e-14	-2.83947	0.00188	9.56e-05	-1.76	2.6e-05	2.16e-06	-2.28357	0.000493	5.49e-05	-2.8	0.000166	1.88e-05	-3.22168
1555962_at	B3GNT7	1.39e-34	1.53e-35	-3.2333	1.03e-31	2.23e-34	-4.03894	0.0235	0.00281	-2.3	0.00285	0.000521	-1.22115	4.08e-05	2.48e-06	-2.59	4.94e-05	4.77e-06	-2.80089
205464_at	SCNN1B	6.49e-34	7.67e-35	-3.22929	6.74e-39	6.57e-42	-4.42038	0.00207	0.000107	-2.43	4.41e-07	1.85e-08	-3.94247	9.71e-08	9.96e-10	-3.08	2.09e-11	3.31e-13	-4.30344
224412_s_at	TRPM6	1.54e-16	5.97e-17	-3.22441	1.32e-46	4.76e-50	-6.53323	0.00409	0.00027	-2.25	1.6e-09	2.09e-11	-4.91649	7.88e-05	5.67e-06	-2.96	1.69e-14	1.06e-16	-5.04995
239273_s_at	MMP28	3.02e-36	2.85e-37	-3.16217	3.44e-23	3.27e-25	-3.13575	9.49e-05	1.62e-06	-1.52	1.09e-08	2.19e-10	-1.9903	3.33e-10	3.84e-13	-2.64	2.22e-10	4.74e-12	-4.05795
206199_at	CEACAM7	3.16e-14	1.38e-14	-3.15547	1.33e-20	1.99e-22	-4.31566	0.00149	6.98e-05	-2.59	0.000123	1.32e-05	-2.79577	0.0329	0.00977	-1.59	3.94e-08	1.61e-09	-3.82289
209735_at	ABCG2	6.34e-18	2.29e-18	-3.15437	1.01e-41	6.76e-45	-5.17244	3.79e-06	1.23e-08	-2.95	5.69e-14	4.58e-17	-4.02308	4.83e-06	1.7e-07	-3.93	1.7e-24	2.8e-28	-5.9276
223942_x_at	CHST5	7.29e-36	7.15e-37	-3.13913	5.75e-17	1.63e-18	-2.95717	0.00287	0.000165	-2	0.000304	3.82e-05	-1.67112	5.85e-08	4.89e-10	-2.73	2.62e-08	1.02e-09	-2.99623
204895_x_at	MUC4	6.33e-26	1.41e-26	-3.12193	1.12e-13	5.4e-15	-2.58512	0.00157	7.45e-05	-1.56	0.000172	1.96e-05	-2.2451	0.000415	4.43e-05	-2.51	1.5e-05	1.24e-06	-3.14373
209373_at	MALL	5.59e-30	9.25e-31	-3.09647	2.73e-25	1.73e-27	-2.97521	2.6e-05	2.25e-07	-1.49	1.14e-09	1.4e-11	-1.97528	3.21e-05	1.84e-06	-2.4	8.32e-17	2.51e-19	-2.91551
200884_at	CKB	1.14e-22	3.12e-23	-3.08954	4.75e-08	7.28e-09	-1.5732	0.0353	0.00486	-1.38	1.1e-05	7.94e-07	-2.16242	7.49e-05	5.32e-06	-1.62	3.2e-05	2.93e-06	-2.11914
231120_x_at	PKIB	9.1e-15	3.86e-15	-3.07187	7.73e-29	2.57e-31	-4.20534	3.38e-06	1.04e-08	-2.75	1.14e-12	2.17e-15	-4.64338	5.16e-06	1.85e-07	-3.73	3.51e-12	4.42e-14	-5.34446
237530_at		5.35e-30	8.82e-31	-3.0618	4.97e-32	1.02e-34	-4.04684	3.5e-05	3.51e-07	-1.88	4.18e-12	1.17e-14	-5.45224	0.000202	1.81e-05	-2.58	1.57e-18	2.85e-21	-6.93644
222722_at	OGN	1.62e-32	2.16e-33	-3.03189	1.72e-07	3.01e-08	-1.7984	1.81e-05	1.34e-07	-1.93	2.96e-08	7.39e-10	-2.69043	3.51e-06	1.13e-07	-3.17	0.000169	1.92e-05	-2.55473
229070_at	ADTRP	1.88e-12	8.96e-13	-3.00411	4.78e-16	1.56e-17	-3.63606	0.000779	2.89e-05	-2.42	2.32e-09	3.34e-11	-3.29943	0.000693	8.33e-05	-2.69	5.44e-12	7.19e-14	-4.53595
206664_at	SI	9.49e-10	5.18e-10	-3.00349	2.06e-23	1.89e-25	-5.45585	0.0382	0.00543	-2.13	1.58e-07	5.5e-09	-4.82947	0.000365	3.78e-05	-3.19	3.26e-09	9.72e-11	-5.29168
204697_s_at	CHGA	3.53e-47	9.79e-49	-3.00149	7.11e-50	1.03e-53	-4.90736	0.00153	7.18e-05	-3.52	2.07e-12	4.7e-15	-5.83375	7.64e-11	4.05e-14	-1.99	7.27e-07	4.17e-08	-3.06751
223551_at	PKIB	5.02e-14	2.21e-14	-2.98691	2.98e-26	1.54e-28	-4.40941	3.5e-05	3.51e-07	-3.22	4.41e-11	2.44e-13	-4.33602	5.42e-06	1.97e-07	-3.96	2.87e-17	7.83e-20	-5.2303
230788_at	GCNT2	1.45e-24	3.54e-25	-2.97233	9.1e-41	6.57e-44	-5.52619	1.44e-06	2.79e-09	-2.37	2.98e-13	3.49e-16	-4.38615	3.43e-10	4.09e-13	-3.56	7.47e-21	3.83e-24	-5.86468
205945_at	IL6R	2.34e-32	3.18e-33	-2.9523	1.48e-25	9.01e-28	-2.2451	0.000117	2.13e-06	-1.54	2.11e-12	4.85e-15	-1.83337	2.56e-09	6.34e-12	-2.44	4.2e-12	5.39e-14	-2.3255
223754_at	C2orf88	1.13e-29	1.91e-30	-2.93384	1.35e-32	2.5e-35	-4.18236	0.000118	2.17e-06	-2.02	2.87e-12	7.35e-15	-3.13088	1.07e-07	1.15e-09	-2.56	8.04e-18	1.81e-20	-4.15795
220266_s_at	KLF4	2.11e-29	3.65e-30	-2.92725	1.62e-16	4.88e-18	-2.47404	6.95e-05	1.04e-06	-2.07	8.38e-06	5.77e-07	-1.56904	3.21e-09	8.62e-12	-2.71	4.32e-14	3.03e-16	-2.93813
209114_at	TSPAN1	2.4e-22	6.71e-23	-2.92461	3.52e-12	2.28e-13	-1.6185	0.000112	2.01e-06	-1.86	1.86e-05	1.45e-06	-1.62421	0.00207	0.000319	-2.05	7.51e-13	7.7e-15	-3.63135
228706_s_at	CLDN23	1.22e-25	2.77e-26	-2.9209	1.51e-35	2.12e-38	-2.95409	8.35e-05	1.35e-06	-1.65	3.44e-10	3.18e-12	-3.0523	9.39e-07	2.03e-08	-2.9	9.07e-17	2.8e-19	-3.20287
222943_at	GBA3	1.12e-16	4.3e-17	-2.9191	1.55e-28	5.65e-31	-4.73705	0.00493	0.000351	-2.16	1.94e-11	8.76e-14	-4.33031	0.000284	2.75e-05	-2.38	9.55e-21	5.76e-24	-4.86391
241436_at	SCNN1G	1.79e-25	4.13e-26	-2.91622	7.52e-10	7.78e-11	-1.24515	0.00534	0.00039	-1.28	0.00995	0.00228	-2.16736	4.05e-07	6.71e-09	-2.85	6.21e-06	4.64e-07	-2.89869
203240_at	FCGBP	4.5e-11	2.3e-11	-2.89922	1.72e-10	1.55e-11	-3.66901	0.00954	0.000841	-2.94	0.00015	1.66e-05	-2.65125	0.000425	4.57e-05	-3.08	7.37e-07	4.23e-08	-4.23233
206561_s_at	AKR1B10	1.66e-14	7.13e-15	-2.86593	1.19e-16	3.51e-18	-3.33534	6.27e-05	8.86e-07	-3.49	1.76e-10	1.42e-12	-3.62238	0.000219	2.01e-05	-2.89	3.43e-16	1.27e-18	-5.0821
219014_at	PLAC8	8.4e-12	4.14e-12	-2.85759	5.88e-23	5.8e-25	-3.01862	0.0012	5.15e-05	-3.09	1.32e-05	9.77e-07	-1.8216	0.00163	0.000239	-2.52	5.7e-12	7.63e-14	-4.31534
227782_at	ZBTB7C	1.16e-32	1.52e-33	-2.8497	2.13e-12	1.32e-13	-2.54835	0.000636	2.21e-05	-2.11	1.68e-06	8.9e-08	-2.58069	2.11e-06	5.83e-08	-2.09	2.39e-08	9.2e-10	-4.13019
228195_at	C2orf88	2.29e-21	6.78e-22	-2.83971	5.55e-39	5.21e-42	-5.4895	0.000261	6.7e-06	-2.06	2.47e-12	6.15e-15	-3.04983	1.46e-07	1.73e-09	-2.82	6.8e-24	1.49e-27	-4.27481
205757_at	ENTPD5	3.84e-36	3.67e-37	-2.83308	2.51e-20	4e-22	-2.49419	6.66e-05	9.67e-07	-1.99	3.87e-12	1.07e-14	-2.63246	1.95e-07	2.58e-09	-2.02	1.24e-12	1.36e-14	-2.41411
204508_s_at	CA12	2.11e-19	7e-20	-2.8225	8.49e-16	2.91e-17	-2.07883	8.26e-06	4e-08	-2.16	3e-09	4.6e-11	-2.79048	2.12e-05	1.11e-06	-2.41	1.84e-13	1.59e-15	-3.87598
234296_s_at	TEX11	1.99e-36	1.85e-37	-2.82025	1.65e-19	3.02e-21	-2.87984	0.000135	2.61e-06	-1.11	2.02e-08	4.65e-10	-3.61637	0.000457	5e-05	-1.72	4.87e-21	2.23e-24	-5.57902
206149_at	CHP2	9.94e-16	4.01e-16	-2.80844	9e-30	2.51e-32	-4.97529	0.000298	7.98e-06	-3.47	1.51e-12	3.12e-15	-5.46323	1.21e-06	2.82e-08	-2.92	2.56e-11	4.19e-13	-5.42596
203963_at	CA12	2.92e-17	1.09e-17	-2.8057	2.15e-17	5.66e-19	-2.40701	2.77e-05	2.49e-07	-2.31	1.78e-09	2.39e-11	-2.25117	0.000112	8.81e-06	-2.28	3.23e-16	1.18e-18	-3.65439
203924_at	GSTA1	2.31e-31	3.39e-32	-2.80036	1.52e-12	9.07e-14	-2.28368	0.000222	5.31e-06	-1.98	0.000193	2.25e-05	-3.21621	4.09e-06	1.37e-07	-1.15	6.35e-09	2.08e-10	-3.81141
233565_s_at	FKBP1A-SDCBP2///SDCBP2	1.9e-27	3.82e-28	-2.7917	7.73e-25	5.38e-27	-2.599	8.62e-05	1.41e-06	-1.39	1.03e-07	3.29e-09	-1.67228	9.72e-06	4.12e-07	-2.23	6.55e-19	9.34e-22	-3.76021
204818_at	HSD17B2	3.04e-13	1.39e-13	-2.79095	1.53e-21	1.9e-23	-3.90607	0.00115	4.9e-05	-2.93	2.51e-10	2.18e-12	-2.37651	5.8e-05	3.86e-06	-3.04	1.55e-15	6.79e-18	-5.23123
206710_s_at	EPB41L3	4.47e-17	1.69e-17	-2.75425	5.24e-28	2.04e-30	-3.73497	0.00188	9.5e-05	-1.4	4.81e-11	2.71e-13	-2.08472	1.82e-09	3.96e-12	-3.08	2.1e-10	4.45e-12	-4.57518
220075_s_at	CDHR5	7.49e-28	1.46e-28	-2.73593	2.66e-05	7.86e-06	-1.4435	0.0033	0.000201	-1.27	3.77e-09	6.06e-11	-3.597	2.28e-06	6.47e-08	-2.21	3.18e-11	5.4e-13	-3.87354
230269_at	B3GALT5	2.88e-19	9.62e-20	-2.73489	1.33e-34	2.11e-37	-5.36699	0.00278	0.000158	-2.3	0.00747	0.00162	-1.84544	3.85e-06	1.27e-07	-2.83	9.07e-11	1.75e-12	-5.64966
221164_x_at	CHST5	2.98e-30	4.81e-31	-2.73365	3.73e-17	1.01e-18	-3.18217	0.00338	0.000208	-2.08	0.00029	3.61e-05	-1.67816	2.04e-07	2.79e-09	-2.62	4.75e-09	1.49e-10	-2.54968
229276_at	IGSF9	3.25e-44	1.27e-45	-2.70532	5.38e-29	1.75e-31	-2.57509	0.000238	5.88e-06	-0.835	3.65e-09	5.84e-11	-1.68162	1.04e-05	4.51e-07	-1.72	3.01e-05	2.74e-06	-1.63236
209613_s_at	ADH1B	1.12e-20	3.45e-21	-2.70071	9.8e-13	5.66e-14	-3.45609	4.07e-05	4.59e-07	-2.45	2.41e-08	5.75e-10	-4.35183	4.41e-10	5.8e-13	-4.29	4.48e-10	1.05e-11	-4.72409
239272_at	MMP28	2.55e-26	5.54e-27	-2.6901	4.33e-23	4.2e-25	-3.52261	3.62e-05	3.74e-07	-1.63	6.17e-08	1.77e-09	-1.95661	1.68e-10	1.32e-13	-3.07	4.7e-09	1.47e-10	-3.3302
220023_at	APOBR	8.51e-48	2.21e-49	-2.65155	4.58e-10	4.51e-11	-1.60138	7.23e-05	1.09e-06	-1.55	2.47e-08	5.91e-10	-1.44268	5.33e-07	9.69e-09	-1.67	7.62e-06	5.83e-07	-2.11504
202037_s_at	SFRP1	1.9e-43	8.11e-45	-2.64406	9.87e-07	2.08e-07	-1.79146	0.00192	9.76e-05	-1.93	9.99e-09	1.99e-10	-1.86487	2.28e-06	6.46e-08	-2.54	0.00265	0.000449	-1.77081
215867_x_at	CA12	4.7e-19	1.59e-19	-2.6399	4.98e-17	1.39e-18	-2.18326	4.95e-05	6.19e-07	-1.91	7.9e-10	8.88e-12	-2.09512	0.00012	9.56e-06	-2.07	5.36e-15	2.83e-17	-3.0752
229369_at	VSIG2	1.57e-30	2.48e-31	-2.63773	1.93e-17	5.04e-19	-3.62261	0.00129	5.68e-05	-1.68	3.03e-07	1.19e-08	-2.13903	9.86e-07	2.17e-08	-2.32	4.89e-11	8.83e-13	-2.56673
205185_at	SPINK5	1.56e-20	4.88e-21	-2.63406	1.32e-29	3.82e-32	-4.8511	0.00383	0.000247	-2.64	0.0167	0.00423	-2.12785	5.54e-06	2.02e-07	-3.19	4.43e-12	5.72e-14	-3.77137
228256_s_at	EPB41L4A	8.86e-23	2.41e-23	-2.62496	4.16e-21	5.72e-23	-3.32184	0.00819	0.000685	-1.31	2.13e-06	1.18e-07	-1.22792	2.55e-07	3.74e-09	-2.18	4.68e-10	1.1e-11	-2.93823
203559_s_at	AOC1	2.95e-21	8.81e-22	-2.61308	3.04e-18	6.78e-20	-2.0016	0.0323	0.00432	-1.13	1.18e-06	5.89e-08	-1.53698	0.0468	0.0153	-1.35	1.23e-11	1.82e-13	-2.03162
209074_s_at	FAM107A	8.16e-61	4.45e-63	-2.60796	1.39e-07	2.37e-08	-1.36923	7.83e-05	1.22e-06	-1.42	1.24e-07	4.13e-09	-2.53061	6.81e-08	6.08e-10	-1.64	8.77e-08	3.9e-09	-2.88823
209687_at	CXCL12	5.31e-22	1.52e-22	-2.60633	5.64e-12	3.79e-13	-2.5254	0.000547	1.81e-05	-1.62	3.65e-15	9.85e-19	-3.68056	1.95e-08	1.02e-10	-3.38	1.04e-08	3.6e-10	-3.27606
211494_s_at	SLC4A4	6.15e-25	1.47e-25	-2.60419	4.2e-47	1.21e-50	-5.10598	0.000129	2.43e-06	-1.79	2.91e-11	1.48e-13	-3.91498	2.39e-06	6.92e-08	-2.16	9.18e-15	5.31e-17	-5.60914
226492_at	SEMA6D	1.86e-15	7.61e-16	-2.60253	3.28e-27	1.46e-29	-4.30302	0.000135	2.62e-06	-1.78	2.8e-11	1.4e-13	-2.91137	3.97e-06	1.32e-07	-2.84	7.64e-13	7.86e-15	-3.29725
218756_s_at	DHRS11	8.94e-23	2.44e-23	-2.59632	3.7e-32	7.49e-35	-2.8718	1.15e-05	6.62e-08	-2.45	3.02e-14	2.15e-17	-2.98269	1.04e-05	4.51e-07	-2.08	9.07e-17	2.8e-19	-2.99007
229693_at	TMEM220	2.9e-22	8.17e-23	-2.59602	4.34e-17	1.2e-18	-2.98421	0.00246	0.000134	-1.66	2.84e-08	7.01e-10	-2.31289	1.66e-06	4.24e-08	-2.38	7.27e-12	9.95e-14	-3.19393
229337_at	USP2	3.52e-34	4.04e-35	-2.57537	2.46e-25	1.55e-27	-2.33113	2.53e-05	2.14e-07	-1.51	1.53e-09	1.99e-11	-2.44097	0.000219	2.01e-05	-1.82	7.46e-13	7.61e-15	-3.32941
1554246_at	C1orf210	1.56e-45	5.21e-47	-2.55148	1.1e-13	5.27e-15	-2.01292	0.00175	8.59e-05	-1.19	1.16e-06	5.75e-08	-1.18169	5.92e-05	3.96e-06	-1.35	4.84e-15	2.5e-17	-1.96277
214433_s_at	SELENBP1	6.87e-21	2.1e-21	-2.52673	9.23e-05	3.13e-05	-1.32071	0.00112	4.75e-05	-1.72	2.29e-09	3.29e-11	-2.31227	0.000971	0.000127	-1.28	2.92e-07	1.49e-08	-2.62837
217207_s_at	BTNL3	2.74e-41	1.51e-42	-2.52263	4.36e-29	1.37e-31	-3.33946	0.00441	0.0003	-1.9	2.39e-08	5.69e-10	-2.00643	6.43e-06	2.43e-07	-1.31	4.04e-14	2.79e-16	-2.42054
206143_at	SLC26A3	3.46e-07	2.15e-07	-2.52195	1.94e-17	5.06e-19	-4.64336	0.00229	0.000123	-2.65	2.09e-07	7.62e-09	-5.18826	0.0189	0.0049	-1.98	3.31e-06	2.29e-07	-4.33056
1554485_s_at	TMEM37	9.27e-23	2.53e-23	-2.52005	4.63e-19	9.2e-21	-2.27204	0.017	0.00181	-1.6	1.26e-07	4.19e-09	-3.55005	0.0439	0.0141	-1.11	3.01e-10	6.74e-12	-3.65106
240389_at	TRPM6	7.47e-24	1.91e-24	-2.51327	7.11e-50	9.75e-54	-5.17849	0.00329	0.0002	-1.57	1.23e-09	1.52e-11	-3.52132	0.00365	0.000639	-1.27	1.02e-13	8.17e-16	-4.37004
221122_at	HRASLS2	4.61e-38	3.66e-39	-2.50208	9.41e-26	5.3e-28	-2.03317	0.000357	1.03e-05	-1.88	2.75e-06	1.6e-07	-2.09609	3.26e-05	1.88e-06	-1.86	1.99e-18	3.97e-21	-4.29353
230830_at	SLC51B	1.88e-17	6.96e-18	-2.49362	4.59e-28	1.77e-30	-4.75004	7.18e-06	3.31e-08	-2.64	3.79e-11	2.04e-13	-3.89198	6.34e-06	2.38e-07	-2.64	7.44e-11	1.41e-12	-4.33286
206262_at	ADH1C	4.55e-09	2.57e-09	-2.48715	3.88e-20	6.4e-22	-4.74519	0.0045	0.000309	-3.2	7.88e-12	2.73e-14	-5.65535	8.05e-05	5.82e-06	-3.1	2.25e-08	8.58e-10	-5.25332
221004_s_at	ITM2C	3.97e-25	9.35e-26	-2.48039	1.45e-24	1.08e-26	-2.06119	0.000866	3.34e-05	-1.8	1.01e-07	3.19e-09	-1.74903	2.79e-07	4.22e-09	-1.86	1.8e-09	5.03e-11	-2.42885
241994_at	XDH	1.48e-16	5.71e-17	-2.46998	1.25e-18	2.65e-20	-4.30316	0.00251	0.000138	-1.98	1.49e-06	7.67e-08	-2.02976	0.00178	0.000265	-2	4.62e-09	1.44e-10	-2.50523
211889_x_at	CEACAM1	6.67e-22	1.92e-22	-2.46777	1.25e-06	2.69e-07	-1.21071	1.45e-06	2.84e-09	-1.89	4.35e-05	3.93e-06	-1.33295	0.00211	0.000327	-1.87	9.81e-14	7.87e-16	-3.02184
213071_at	DPT	1.88e-50	3.56e-52	-2.45939	0.000466	0.000186	-0.884979	0.022	0.00256	-1.48	0.0246	0.00675	-0.94222	0.00167	0.000246	-1.34	0.00876	0.00181	-1.66122
204130_at	HSD11B2	9.03e-23	2.46e-23	-2.45552	2.27e-20	3.56e-22	-2.81153	0.000359	1.03e-05	-1.85	5.16e-11	3.01e-13	-2.65027	6.92e-05	4.83e-06	-2.3	6.29e-14	4.72e-16	-2.74484
235019_at	CPM	6.25e-25	1.49e-25	-2.44349	7.82e-25	5.48e-27	-3.32153	3.43e-05	3.4e-07	-2.01	4.42e-09	7.35e-11	-2.28569	3.77e-09	1.08e-11	-2.43	1.2e-09	3.2e-11	-2.77123
228601_at	HAGLR	3.68e-24	9.19e-25	-2.43455	1.88e-28	7.04e-31	-3.60977	0.00136	6.14e-05	-1.61	1.45e-10	1.12e-12	-2.0467	1.1e-05	4.84e-07	-1.46	2.08e-13	1.83e-15	-3.52855
219796_s_at	CDHR5	7.2e-25	1.73e-25	-2.41115	1.64e-23	1.48e-25	-2.37387	0.00681	0.000535	-1.25	5.25e-08	1.45e-09	-2.70262	6.09e-05	4.11e-06	-2.24	4.37e-08	1.79e-09	-2.06094
220724_at	CWH43	1.06e-18	3.66e-19	-2.40388	1.46e-28	5.22e-31	-4.33371	7.79e-05	1.21e-06	-2.38	7.07e-11	4.47e-13	-5.59441	1.82e-05	9.15e-07	-1.92	2.72e-11	4.55e-13	-6.08435
240157_at		1.45e-26	3.09e-27	-2.39951	5.32e-34	8.84e-37	-4.67589	0.00188	9.51e-05	-0.984	2.26e-12	5.53e-15	-4.66695	0.00454	0.000839	-1.49	1.53e-21	5.61e-25	-5.64065
229839_at	SCARA5	1.33e-21	3.89e-22	-2.38708	7.01e-30	1.9e-32	-3.92675	0.000158	3.25e-06	-2.78	2.16e-10	1.82e-12	-3.33489	1.71e-11	2.78e-15	-3.7	3.99e-11	6.96e-13	-4.84268
215894_at	PTGDR	4.67e-18	1.67e-18	-2.38679	9.45e-18	2.34e-19	-3.51158	1.03e-06	1.77e-09	-2.29	1.61e-14	9.45e-18	-3.26011	0.00298	0.000501	-1.31	4.83e-12	6.3e-14	-4.353
206576_s_at	CEACAM1	1.77e-17	6.54e-18	-2.37338	1.69e-08	2.32e-09	-1.6164	9.2e-07	1.48e-09	-2.27	8.32e-06	5.71e-07	-1.55707	0.000717	8.71e-05	-2.23	1.55e-17	3.69e-20	-3.51699
236783_at	KCNIP4	8.56e-55	9.62e-57	-2.36736	6.9e-14	3.18e-15	-1.41641	0.0019	9.67e-05	-1.08	6.68e-06	4.44e-07	-1.35298	0.0141	0.0034	-0.705	9.42e-08	4.21e-09	-2.16392
220335_x_at	CES3	5.06e-28	9.74e-29	-2.36442	1.28e-22	1.36e-24	-2.65273	3.84e-05	4.12e-07	-2.08	1.14e-10	8.26e-13	-2.14952	0.00033	3.34e-05	-1.33	1.99e-09	5.63e-11	-2.45171
1554795_a_at	FBLIM1	1.16e-44	4.34e-46	-2.34806	4.17e-18	9.5e-20	-1.13592	0.0037	0.000235	-0.729	7.85e-07	3.62e-08	-0.837637	1.96e-07	2.63e-09	-1.72	0.000242	2.88e-05	-0.909453
1552365_at	SCIN	4.57e-11	2.34e-11	-2.34724	4.45e-25	3e-27	-4.06361	6.69e-05	9.75e-07	-2.19	5.96e-08	1.69e-09	-2.11472	5.38e-06	1.95e-07	-3.11	2.2e-11	3.54e-13	-3.93508
208581_x_at	MT1X	7.11e-20	2.3e-20	-2.34714	3.15e-25	2.05e-27	-3.15326	0.00336	0.000206	-0.975	8.32e-05	8.38e-06	-1.16765	9.06e-07	1.94e-08	-2.03	8.01e-10	2.01e-11	-2.45497
227506_at	SLC16A9	4.94e-14	2.18e-14	-2.33664	2.51e-13	1.31e-14	-2.20994	0.00186	9.36e-05	-1.94	3.54e-08	9.11e-10	-2.69894	0.000617	7.22e-05	-2.25	7.38e-07	4.24e-08	-2.42375
212681_at	EPB41L3	3.3e-13	1.51e-13	-2.32612	2.47e-28	9.38e-31	-3.79661	0.000476	1.51e-05	-1.38	9.76e-11	6.67e-13	-2.10152	1.07e-09	1.87e-12	-3.46	1.06e-11	1.52e-13	-3.8875
228707_at	CLDN23	2e-14	8.62e-15	-2.31687	1.13e-27	4.72e-30	-3.89085	0.000342	9.63e-06	-1.73	1.69e-11	7.13e-14	-2.80891	7.76e-05	5.56e-06	-2.96	2.74e-13	2.51e-15	-2.71166
206340_at	NR1H4	8.02e-22	2.32e-22	-2.30719	2.68e-05	7.94e-06	-1.41076	3.92e-05	4.3e-07	-2.07	5e-08	1.37e-09	-3.86764	0.00362	0.000635	-1.42	5.06e-17	1.41e-19	-4.96047
233514_x_at	TEX11	2.69e-24	6.68e-25	-2.30602	6.51e-28	2.61e-30	-3.57215	0.000121	2.25e-06	-1.16	3.95e-10	3.76e-12	-2.43814	2.22e-05	1.17e-06	-2.12	1.69e-12	1.94e-14	-3.73601
229579_s_at	DISP2	1.7e-37	1.44e-38	-2.30205	1.04e-20	1.53e-22	-1.77347	1.58e-05	1.08e-07	-1.24	2.12e-07	7.76e-09	-2.48496	6.11e-07	1.16e-08	-1.91	3.29e-05	3.02e-06	-2.3914
219722_s_at	GDPD3	1.31e-25	2.99e-26	-2.30048	4.49e-20	7.57e-22	-2.83094	0.000782	2.9e-05	-2.13	2.77e-09	4.18e-11	-1.7882	9.68e-07	2.12e-08	-2.37	1.55e-11	2.37e-13	-2.39031
233938_at	C11orf86	1.48e-43	6.24e-45	-2.29931	1.54e-22	1.68e-24	-2.38147	4.63e-06	1.71e-08	-2.57	1.08e-07	3.47e-09	-2.06939	4.05e-06	1.36e-07	-1.69	8.68e-14	6.89e-16	-3.26069
232245_at	SLC25A34	1.83e-43	7.83e-45	-2.29617	1.82e-19	3.4e-21	-2.81777	4.2e-05	4.79e-07	-1.4	1.72e-15	2.83e-19	-4.45389	7.61e-07	1.56e-08	-1.55	5.92e-26	7.02e-30	-4.61311
220074_at	CDHR5	6.67e-30	1.11e-30	-2.29617	1.4e-20	2.11e-22	-3.22214	0.00472	0.00033	-1.33	4.49e-10	4.42e-12	-3.71406	6.71e-07	1.31e-08	-2.06	2e-12	2.35e-14	-4.2981
219398_at	CIDEC	2.94e-41	1.63e-42	-2.2923	2.64e-13	1.38e-14	-1.06706	3.75e-05	3.96e-07	-1.67	0.0012	0.000191	-1.24001	1.49e-05	7.1e-07	-1.5	2.9e-09	8.47e-11	-1.84995
227048_at	LAMA1	1.74e-12	8.28e-13	-2.28661	5.08e-29	1.61e-31	-4.53948	6.46e-05	9.21e-07	-2.66	4.06e-07	1.68e-08	-2.25641	4.53e-06	1.57e-07	-2.48	3.54e-11	6.06e-13	-4.41845
232428_at	MOGAT2	4.31e-20	1.38e-20	-2.28395	1.39e-21	1.71e-23	-3.23954	0.000145	2.91e-06	-2.46	9.37e-10	1.11e-11	-3.09621	0.00122	0.000166	-1.77	3.47e-06	2.42e-07	-2.70423
226333_at	IL6R	2.13e-24	5.25e-25	-2.27925	2.15e-33	3.8e-36	-2.59922	0.00019	4.2e-06	-1.4	3.35e-10	3.07e-12	-1.64371	4.02e-10	5.07e-13	-2.47	2.92e-16	1.06e-18	-2.81733
228854_at		4.18e-26	9.19e-27	-2.27917	7.12e-15	2.76e-16	-1.89074	0.013	0.00127	-1.05	1.16e-06	5.74e-08	-1.85186	1.49e-05	7.11e-07	-2.51	0.000181	2.08e-05	-1.94431
210106_at	BLOC1S1-RDH5///RDH5	6.83e-47	1.95e-48	-2.27547	8.16e-31	1.91e-33	-2.40807	3.12e-07	2.92e-10	-1.82	1.07e-10	7.57e-13	-2.93686	7.4e-08	6.89e-10	-1.37	6.55e-19	9.32e-22	-3.41262
1552367_a_at	SCIN	4.67e-23	1.25e-23	-2.27166	2.06e-12	1.27e-13	-1.73065	0.000182	3.93e-06	-1.84	2.55e-06	1.46e-07	-2.41897	2.9e-08	1.77e-10	-2.28	6.21e-09	2.03e-10	-4.36659
220310_at	TUBAL3	1.16e-14	4.95e-15	-2.27071	3.28e-23	3.1e-25	-3.80454	1.99e-05	1.56e-07	-2.05	9.35e-10	1.1e-11	-2.77646	0.00208	0.000322	-1.66	3.75e-15	1.85e-17	-3.56532
219508_at	GCNT3	1.92e-10	1.01e-10	-2.27068	1.7e-15	6.02e-17	-3.16226	0.000436	1.34e-05	-2.14	0.000216	2.56e-05	-1.26682	0.00351	0.000611	-1.85	1.13e-09	3e-11	-3.86312
220812_s_at	HHLA2	3.65e-22	1.03e-22	-2.27019	2.3e-23	2.13e-25	-2.54738	0.00038	1.11e-05	-2.07	8.17e-09	1.55e-10	-2.52217	9.79e-05	7.44e-06	-1.66	3.19e-15	1.53e-17	-3.54479
210549_s_at	CCL23	1.94e-49	4.15e-51	-2.266	7.36e-22	8.69e-24	-1.98078	0.0367	0.00513	-0.78	1.71e-06	9.09e-08	-3.47254	1.87e-05	9.48e-07	-1.81	1.28e-15	5.39e-18	-4.07327
209420_s_at	SMPD1	5.31e-34	6.22e-35	-2.2516	7.84e-11	6.64e-12	-2.25588	0.00485	0.000343	-0.945	1.04e-07	3.32e-09	-1.38802	8.92e-10	1.47e-12	-2.52	2.34e-13	2.08e-15	-1.41212
236351_at	DPP10-AS1	4.7e-25	1.11e-25	-2.24912	1.17e-30	2.86e-33	-4.33246	0.000337	9.49e-06	-2.16	3.99e-10	3.82e-12	-3.86458	4.19e-06	1.42e-07	-1.5	2.57e-05	2.3e-06	-2.95217
213953_at	KRT20	1.13e-12	5.34e-13	-2.23978	1.1e-19	1.96e-21	-1.99471	0.000198	4.5e-06	-1.79	6.28e-06	4.13e-07	-2.29049	0.0054	0.00104	-1.58	1.28e-08	4.55e-10	-2.53078
1552834_at	B3GNT6	3.46e-32	4.77e-33	-2.23916	0.000141	5e-05	-1.20517	0.0136	0.00135	-1.67	0.00218	0.000382	-1.623	6.4e-05	4.37e-06	-1.46	0.00021	2.46e-05	-2.85388
211689_s_at	TMPRSS2	3.03e-20	9.61e-21	-2.23508	9.83e-09	1.28e-09	-1.05289	0.000117	2.15e-06	-1.33	0.000119	1.27e-05	-0.991321	0.000521	5.87e-05	-1.82	2.14e-11	3.41e-13	-2.17985
214164_x_at	CA12	1.2e-15	4.87e-16	-2.23008	1.15e-17	2.9e-19	-2.1944	5.61e-05	7.51e-07	-1.91	9.35e-10	1.1e-11	-2.06564	0.000134	1.1e-05	-1.96	4.01e-15	2e-17	-3.0796
204248_at	GNA11	2.2e-32	2.98e-33	-2.22086	1.63e-14	6.69e-16	-1.29194	8.35e-05	1.34e-06	-1.43	5.37e-10	5.55e-12	-1.53128	2.13e-06	5.91e-08	-1.34	4.63e-11	8.26e-13	-1.74917
213766_x_at	GNA11	9.9e-41	5.83e-42	-2.21459	3.1e-14	1.33e-15	-2.05827	8.7e-06	4.37e-08	-1.33	8.36e-11	5.51e-13	-1.24454	1.63e-08	8.04e-11	-1.54	8.25e-15	4.6e-17	-1.72465
206422_at	GCG	4.55e-14	2e-14	-2.20827	1.12e-49	2.02e-53	-8.29117	0.00166	8.06e-05	-3.55	1.77e-09	2.37e-11	-5.95535	5.6e-09	1.96e-11	-4.15	1.31e-09	3.54e-11	-5.7082
222043_at	CLU	8.29e-23	2.25e-23	-2.20626	2.27e-07	4.07e-08	-0.983267	0.000718	2.59e-05	-1.5	2.72e-09	4.06e-11	-1.93822	2.62e-08	1.51e-10	-3.29	0.000415	5.3e-05	-1.40703
219230_at	TMEM100	6.4e-25	1.53e-25	-2.19529	1.12e-14	4.48e-16	-2.68036	0.00137	6.17e-05	-1.35	2.35e-07	8.85e-09	-2.41369	5.75e-08	4.77e-10	-2.64	1.23e-07	5.64e-09	-2.53771
206461_x_at	MT1H	5.14e-17	1.94e-17	-2.1783	5.6e-24	4.75e-26	-3.51594	0.00711	0.000568	-0.978	1.05e-07	3.34e-09	-1.82588	1.44e-06	3.54e-08	-2.11	1e-08	3.46e-10	-2.89149
231925_at	P2RY1	9.69e-13	4.55e-13	-2.17301	1.05e-17	2.63e-19	-3.52057	0.00188	9.47e-05	-1.26	7.4e-12	2.5e-14	-2.84898	9.03e-06	3.76e-07	-2.29	5.01e-11	9.08e-13	-3.85232
238750_at	CCL28	9.52e-14	4.25e-14	-2.1684	1.68e-13	8.34e-15	-2.94986	0.00278	0.000158	-1.87	0.00099	0.000152	-1.51657	0.00101	0.000132	-1.79	1.03e-08	3.57e-10	-2.81385
219734_at	SIDT1	2.55e-20	8.04e-21	-2.16826	2.43e-13	1.26e-14	-2.40007	0.00103	4.22e-05	-1.31	0.00117	0.000185	-0.924732	1.52e-05	7.3e-07	-1.93	2.22e-06	1.47e-07	-1.96021
200793_s_at	ACO2	1.42e-34	1.57e-35	-2.16342	1.28e-08	1.71e-09	-1.26416	0.000836	3.19e-05	-1.06	2.87e-08	7.09e-10	-1.08455	2.33e-05	1.25e-06	-0.978	2.53e-08	9.79e-10	-1.39046
224836_at	TP53INP2	4.92e-21	1.49e-21	-2.15808	2.8e-18	6.23e-20	-2.18455	0.00187	9.43e-05	-1.77	4.72e-09	8.04e-11	-1.8869	5.2e-10	6.94e-13	-2.56	2.52e-12	3.05e-14	-2.0878
211026_s_at	MGLL	2.71e-28	5.11e-29	-2.15461	1.24e-07	2.11e-08	-0.880452	0.0103	0.000932	-1.08	3.78e-06	2.3e-07	-0.978006	1.45e-06	3.56e-08	-1.37	1.41e-11	2.13e-13	-1.71239
224480_s_at	GPAT3	1.02e-13	4.55e-14	-2.14785	7.92e-25	5.58e-27	-3.0456	5.51e-06	2.24e-08	-2.15	1.97e-10	1.62e-12	-1.89314	2.39e-08	1.34e-10	-3.2	1.78e-14	1.12e-16	-3.33186
224027_at	CCL28	1.43e-17	5.25e-18	-2.1374	2.01e-15	7.22e-17	-2.57686	0.00176	8.68e-05	-1.44	0.00269	0.000489	-1.45719	9.79e-06	4.16e-07	-1.86	1.57e-07	7.47e-09	-2.49195
209668_x_at	CES2	1.11e-16	4.26e-17	-2.13694	4.53e-24	3.74e-26	-2.67569	0.000246	6.15e-06	-2.47	4.46e-11	2.49e-13	-2.131	0.000401	4.24e-05	-1.7	1.51e-07	7.11e-09	-2.09146
40562_at	GNA11	1.22e-38	9.03e-40	-2.13324	8.36e-24	7.24e-26	-1.83569	8.47e-05	1.37e-06	-1.47	5.93e-10	6.31e-12	-1.3104	3.53e-07	5.62e-09	-1.36	2.94e-09	8.59e-11	-1.31204
205861_at	SPIB	2.77e-33	3.45e-34	-2.13244	1.57e-59	1.13e-63	-3.78195	6.97e-07	1.03e-09	-2.08	3.65e-13	4.8e-16	-4.36404	3.43e-10	4.2e-13	-2.51	1.77e-11	2.75e-13	-4.00485
237450_at	LOC389332	2.2e-46	6.64e-48	-2.12565	1.13e-13	5.45e-15	-2.30058	0.00275	0.000156	-0.941	2.85e-10	2.53e-12	-2.63295	1.2e-07	1.33e-09	-0.873	0.000118	1.28e-05	-2.10761
220376_at	LRRC19	1.9e-10	1e-10	-2.12452	2.59e-21	3.41e-23	-2.81136	4.06e-05	4.52e-07	-2.38	6.92e-08	2.03e-09	-4.07325	0.000241	2.27e-05	-2.33	1.89e-17	4.77e-20	-3.80203
1555203_s_at	SLC44A4	3.13e-35	3.26e-36	-2.12389	0.000205	7.54e-05	-1.19586	0.00456	0.000314	-1.2	0.00101	0.000156	-0.949849	4.08e-05	2.48e-06	-1.18	2.41e-07	1.21e-08	-2.57558
1553559_at	TMEM171	1.79e-26	3.83e-27	-2.12219	2.61e-20	4.19e-22	-2.08071	4.36e-05	5.02e-07	-1.14	3e-09	4.58e-11	-2.42744	3.32e-05	1.92e-06	-1.5	4.96e-13	4.8e-15	-3.52941
213509_x_at	CES2	6.05e-18	2.18e-18	-2.12095	1.92e-23	1.76e-25	-3.05211	0.000261	6.7e-06	-2.42	1.38e-11	5.62e-14	-2.13381	0.000229	2.12e-05	-1.58	2.15e-08	8.14e-10	-2.00621
229241_at	LDHD	4.48e-30	7.33e-31	-2.10634	1.06e-14	4.22e-16	-1.64035	2.63e-06	7.23e-09	-1.74	1.85e-06	9.93e-08	-2.63595	2.39e-07	3.45e-09	-1.99	3.61e-13	3.4e-15	-3.53232
564_at	GNA11	5.4e-36	5.23e-37	-2.105	5.9e-23	5.86e-25	-1.65694	6.84e-05	1.01e-06	-1.49	5.02e-10	5.1e-12	-1.26474	1.96e-07	2.64e-09	-1.41	1.08e-10	2.12e-12	-1.33977
204745_x_at	MT1G	2.25e-16	8.78e-17	-2.10429	8.02e-25	5.67e-27	-3.71233	0.00624	0.000477	-1.5	2.71e-08	6.64e-10	-1.96337	5.59e-06	2.05e-07	-1.93	2.19e-10	4.67e-12	-2.61967
242317_at	HIGD1A	6.06e-18	2.18e-18	-2.08551	9.73e-22	1.17e-23	-3.26096	4.05e-06	1.35e-08	-1.99	1.64e-12	3.45e-15	-1.9202	7.26e-09	2.77e-11	-2.6	6.75e-27	4.94e-31	-2.62036
209791_at	PADI2	2e-18	7.04e-19	-2.08547	2.25e-18	4.92e-20	-2.96041	0.00119	5.13e-05	-2.67	4.78e-12	1.4e-14	-2.74996	2.31e-06	6.56e-08	-2.44	3.16e-09	9.36e-11	-3.07585
208126_s_at	CYP2C18	2.35e-17	8.74e-18	-2.0821	1.87e-09	2.11e-10	-1.73026	0.0119	0.00113	-1.22	0.00372	0.000713	-1.50259	0.0159	0.00395	-1.06	2.59e-07	1.31e-08	-2.49519
212601_at	ZZEF1	6.41e-31	9.79e-32	-2.0726	6.98e-13	3.93e-14	-2.41747	6.76e-05	9.92e-07	-1.81	6.65e-12	2.08e-14	-1.35469	3.88e-09	1.11e-11	-2.08	7.21e-19	1.13e-21	-1.92698
219267_at	GLTP	9.79e-31	1.52e-31	-2.06353	1.62e-25	9.92e-28	-1.83416	0.000469	1.48e-05	-1.34	2.12e-06	1.17e-07	-0.958292	1.56e-07	1.91e-09	-1.29	1.34e-11	2e-13	-1.26936
204088_at	P2RX4	6.02e-29	1.08e-29	-2.06089	3.49e-15	1.29e-16	-1.19681	0.015	0.00154	-0.896	9.65e-07	4.61e-08	-0.938427	0.00105	0.000139	-0.905	5.87e-17	1.66e-19	-2.08851
225660_at	SEMA6A	8.22e-14	3.66e-14	-2.06046	1.67e-11	1.22e-12	-2.11613	0.000209	4.86e-06	-1.77	1.75e-09	2.34e-11	-3.58488	7.19e-09	2.71e-11	-2.3	0.000167	1.9e-05	-2.91772
224240_s_at	CCL28	3.3e-27	6.73e-28	-2.05658	3.55e-17	9.63e-19	-2.25062	0.00627	0.00048	-1.28	0.00983	0.00224	-0.866447	0.00283	0.000469	-0.969	6.39e-10	1.56e-11	-2.1445
40472_at	LPCAT4	2.65e-32	3.61e-33	-2.05559	3.15e-14	1.36e-15	-1.85273	0.00628	0.000481	-1.46	2.16e-06	1.2e-07	-0.967473	0.00122	0.000168	-0.892	3.66e-10	8.32e-12	-1.78755
207251_at	MEP1B	5.53e-26	1.23e-26	-2.04874	0.000143	5.04e-05	-0.713198	0.0018	8.93e-05	-1.77	7.16e-06	4.81e-07	-3.17356	0.0209	0.00556	-1.28	7.99e-17	2.38e-19	-4.88512
205200_at	EXOSC7///CLEC3B	5.56e-27	1.15e-27	-2.04787	0.00122	0.000537	-1.01689	4e-05	4.42e-07	-1.91	3.81e-07	1.56e-08	-1.56	7.63e-07	1.57e-08	-2.41	3.88e-07	2.08e-08	-2.14879
207051_at	SLC17A4	2.85e-14	1.24e-14	-2.04744	1.7e-35	2.46e-38	-3.85006	0.0037	0.000235	-1.4	5.92e-11	3.6e-13	-3.47681	0.00111	0.000149	-1.78	1.16e-17	2.67e-20	-3.72429
205259_at	NR3C2	4.33e-12	2.11e-12	-2.03666	1.75e-17	4.51e-19	-2.76128	8.28e-05	1.33e-06	-2.07	8.28e-10	9.48e-12	-2.73873	2.71e-08	1.6e-10	-2.56	8.73e-12	1.22e-13	-3.32195
218124_at	RETSAT	1.33e-25	3.05e-26	-2.02799	1.54e-28	5.57e-31	-1.75051	0.000248	6.22e-06	-1.46	4.41e-11	2.43e-13	-1.46035	0.00265	0.000433	-1.4	5.68e-20	4.88e-23	-2.09291
208399_s_at	EDN3	2.39e-12	1.15e-12	-2.02324	3.1e-42	1.79e-45	-4.73508	0.00101	4.11e-05	-2.01	6.69e-09	1.21e-10	-4.03415	0.000213	1.94e-05	-1.98	2.37e-10	5.13e-12	-3.45112
202242_at	TSPAN7	1.23e-11	6.12e-12	-2.01986	6.87e-35	1.04e-37	-4.42411	9.51e-05	1.63e-06	-2.25	3.13e-13	3.84e-16	-3.26019	4.73e-07	8.34e-09	-2.65	1.97e-15	8.91e-18	-3.11963
203914_x_at	HPGD	6.69e-09	3.82e-09	-2.00167	1.7e-30	4.42e-33	-3.42719	0.000342	9.66e-06	-2.29	9.8e-10	1.17e-11	-2.36016	5.95e-05	3.98e-06	-2.5	8.82e-19	1.44e-21	-4.32984
219954_s_at	GBA3	2.11e-15	8.63e-16	-1.99447	1.75e-22	1.91e-24	-2.44439	0.00431	0.00029	-1.82	8.57e-10	9.94e-12	-3.66617	0.000749	9.18e-05	-1.42	3.57e-19	4.56e-22	-3.85212
208300_at	PTPRH	1.33e-21	3.89e-22	-1.99367	1.46e-22	1.58e-24	-2.16618	3.7e-05	3.87e-07	-1.44	5.91e-09	1.05e-10	-1.9236	5.59e-07	1.03e-08	-2.4	1.03e-11	1.47e-13	-2.26668
219360_s_at	TRPM4	8.23e-25	1.98e-25	-1.9914	0.000321	0.000123	-0.817136	9.25e-05	1.56e-06	-1.51	3.21e-10	2.92e-12	-1.34746	0.000363	3.75e-05	-1.32	0.00286	0.000492	-1.57895
206857_s_at	FKBP1B	1.3e-11	6.47e-12	-1.98973	9.6e-13	5.53e-14	-2.81479	0.0387	0.00552	-1.08	3.19e-06	1.89e-07	-1.54038	0.00362	0.000634	-1.28	1.25e-05	1.02e-06	-2.37982
210198_s_at	PLP1	3.78e-38	2.96e-39	-1.98591	3.69e-18	8.28e-20	-2.79547	1.85e-06	4.07e-09	-1.88	1.1e-15	1.61e-19	-4.57178	0.00662	0.00134	-1.13	1.43e-10	2.92e-12	-3.71604
211776_s_at	EPB41L3	1.87e-16	7.25e-17	-1.98514	1.75e-27	7.41e-30	-2.72957	0.00208	0.000108	-1.19	5.26e-11	3.08e-13	-1.98147	5.43e-10	7.35e-13	-2.01	1.69e-15	7.43e-18	-3.23921
203913_s_at	HPGD	8.17e-09	4.67e-09	-1.96707	3.37e-21	4.51e-23	-2.52852	3.96e-05	4.36e-07	-2.12	1.21e-09	1.5e-11	-2.34693	8.54e-05	6.29e-06	-2.64	8.2e-20	7.65e-23	-4.58376
205290_s_at	BMP2	1.18e-14	5.04e-15	-1.96669	2.21e-17	5.83e-19	-3.21625	3.09e-05	2.95e-07	-1.44	7.15e-06	4.8e-07	-1.03842	3.09e-06	9.58e-08	-2.38	5.14e-05	5e-06	-1.4314
223449_at	SEMA6A	1.07e-15	4.34e-16	-1.94995	5.37e-14	2.42e-15	-2.66374	0.000385	1.13e-05	-1.69	1.2e-10	8.77e-13	-2.92751	1.77e-10	1.49e-13	-2.2	1.58e-07	7.53e-09	-2.54846
229313_at	ANO5	4.53e-12	2.2e-12	-1.93965	2.07e-27	8.99e-30	-4.12745	0.000469	1.47e-05	-0.934	1.17e-06	5.84e-08	-2.23408	8.15e-08	7.89e-10	-2.27	4.35e-06	3.11e-07	-3.21829
208343_s_at	NR5A2	1.04e-16	3.99e-17	-1.93684	1.9e-35	2.81e-38	-3.41318	7.4e-05	1.13e-06	-1.48	9.82e-10	1.18e-11	-2.57633	1.29e-06	3.07e-08	-1.86	6.08e-08	2.6e-09	-3.65676
1554522_at	CNNM2	4.53e-28	8.69e-29	-1.93134	7.83e-42	4.81e-45	-2.80886	0.000584	1.97e-05	-1.08	6.92e-12	2.2e-14	-2.17496	2.41e-08	1.35e-10	-1.94	2.93e-13	2.73e-15	-3.37315
205975_s_at	HOXD1	3.27e-22	9.23e-23	-1.92929	1.11e-27	4.57e-30	-4.06585	0.00118	5.06e-05	-1.22	6.29e-06	4.13e-07	-1.13862	2.33e-07	3.34e-09	-1.64	1.09e-11	1.57e-13	-2.31745
219173_at	MYO15B	3.26e-23	8.64e-24	-1.92628	4.82e-12	3.19e-13	-1.73594	0.000408	1.22e-05	-0.735	4.83e-07	2.06e-08	-1.81249	0.000165	1.42e-05	-1.54	6.27e-05	6.24e-06	-1.34736
231698_at	LOC647115	4.81e-40	3.05e-41	-1.92302	9.25e-37	1.1e-39	-3.6165	5e-05	6.34e-07	-1.2	1.48e-10	1.15e-12	-2.38362	2.76e-06	8.37e-08	-1.12	3.93e-14	2.69e-16	-3.60454
212859_x_at	MT1E	4.53e-13	2.09e-13	-1.92142	7.03e-22	8.27e-24	-3.33	0.019	0.00211	-1.04	1.8e-07	6.41e-09	-1.71264	2.83e-07	4.29e-09	-2.14	5.75e-09	1.86e-10	-3.00333
213994_s_at	SPON1	6.78e-08	4.06e-08	-1.91715	3.52e-23	3.36e-25	-4.4274	0.0164	0.00173	-0.924	3.73e-08	9.71e-10	-2.28664	7.4e-06	2.92e-07	-3.12	9.1e-06	7.16e-07	-2.95717
220041_at	PIGZ	2.85e-21	8.5e-22	-1.91568	8.53e-25	6.07e-27	-2.90495	0.000271	7.04e-06	-1.73	1.26e-06	6.37e-08	-2.02239	0.000395	4.16e-05	-1.09	4.29e-09	1.32e-10	-1.99657
207126_x_at	UGT1A1///UGT1A4///UGT1A9///UGT1A6///UGT1A8///UGT1A10	2.12e-12	1.01e-12	-1.91195	1.18e-15	4.09e-17	-2.72627	0.000583	1.97e-05	-1.95	1.66e-10	1.32e-12	-3.08885	6.96e-06	2.68e-07	-2.26	1.03e-11	1.47e-13	-3.2412
221188_s_at	CIDEB	5.28e-38	4.22e-39	-1.90902	9.2e-13	5.27e-14	-1.34262	0.00192	9.74e-05	-1.05	4.11e-06	2.54e-07	-1.41701	2.5e-06	7.32e-08	-1.28	1.12e-09	2.95e-11	-1.94845
206947_at	B3GALT5	7.95e-22	2.29e-22	-1.90495	2.57e-19	4.9e-21	-2.78162	9.23e-05	1.55e-06	-1.13	0.0499	0.016	-0.711074	1.31e-05	5.99e-07	-1.44	5.13e-05	4.98e-06	-2.14403
209633_at	PPP2R3A	3e-28	5.68e-29	-1.90097	1.96e-20	3.04e-22	-2.61306	4.59e-06	1.67e-08	-1.53	3.32e-14	2.49e-17	-2.16774	7.3e-06	2.86e-07	-1.33	6.02e-13	5.94e-15	-2.22081
233882_s_at	SEMA6D	1.73e-24	4.25e-25	-1.89784	9.03e-29	3.11e-31	-2.8203	0.00696	0.000553	-0.808	7.6e-10	8.44e-12	-2.73077	7.04e-06	2.73e-07	-2	1.14e-06	6.89e-08	-2.84352
226519_s_at	PHYKPL	1.17e-31	1.68e-32	-1.88082	8.71e-30	2.39e-32	-1.67434	1.97e-05	1.53e-07	-0.983	2.93e-11	1.5e-13	-1.3217	8.61e-08	8.48e-10	-1.49	5.8e-16	2.24e-18	-1.58507
205102_at	TMPRSS2	3.23e-34	3.7e-35	-1.87894	2.57e-09	2.99e-10	-0.933836	0.00798	0.00066	-0.969	0.00155	0.000257	-0.709149	9.22e-06	3.86e-07	-1.19	8.1e-10	2.04e-11	-1.29738
220645_at	NXPE4	1.85e-07	1.13e-07	-1.87603	8.42e-11	7.19e-12	-3.36921	0.000722	2.61e-05	-2.68	3.81e-08	9.97e-10	-4.20275	0.000121	9.67e-06	-2.29	3.28e-08	1.31e-09	-4.85363
223623_at	C2orf40	2.22e-26	4.81e-27	-1.87439	5.01e-05	1.59e-05	-1.21521	0.0131	0.00128	-1.59	0.0205	0.00541	-1.55135	7.45e-05	5.29e-06	-2.36	1.38e-06	8.57e-08	-2.8454
1558324_a_at	TMEM72	6.64e-27	1.38e-27	-1.86851	2.4e-46	9.55e-50	-3.92395	0.000132	2.51e-06	-2.07	1.97e-09	2.72e-11	-3.70393	1e-06	2.21e-08	-1.5	7.55e-16	3e-18	-3.6599
226950_at	ACVRL1	1.84e-21	5.44e-22	-1.86791	2.59e-21	3.4e-23	-1.86852	0.0111	0.00102	-1.21	0.000136	1.49e-05	-1.19877	2.32e-05	1.24e-06	-1.57	1.26e-08	4.47e-10	-1.62376
204607_at	HMGCS2	1.04e-06	6.58e-07	-1.86373	0.000781	0.000329	-1.8298	0.000722	2.62e-05	-2.59	2.65e-06	1.52e-07	-3.44966	0.0207	0.0055	-1.85	0.000181	2.08e-05	-3.24478
213629_x_at	MT1F	9.66e-15	4.1e-15	-1.8594	9.73e-26	5.54e-28	-3.90677	0.0299	0.00387	-1.34	5.59e-08	1.57e-09	-2.26311	1.31e-06	3.15e-08	-2.02	1.08e-12	1.17e-14	-2.61773
211116_at	SLC9A2	3.21e-19	1.08e-19	-1.85795	1.66e-18	3.57e-20	-2.60013	2.55e-05	2.17e-07	-1.96	8.91e-09	1.73e-10	-1.69937	0.000262	2.5e-05	-1.63	2.7e-06	1.83e-07	-2.80833
1552502_s_at	RHBDL2	5.27e-15	2.21e-15	-1.85794	1.08e-17	2.72e-19	-2.55735	0.000356	1.02e-05	-1.59	0.0198	0.00517	-1.04882	1.15e-05	5.15e-07	-1.96	1.1e-07	4.99e-09	-2.64705
226010_at	SLC25A23	2.23e-36	2.08e-37	-1.85706	1.01e-18	2.1e-20	-1.60566	0.00151	7.06e-05	-1.25	5.56e-09	9.72e-11	-1.12017	2.76e-07	4.16e-09	-1.45	0.00087	0.000124	-1.04838
1561421_a_at		2.21e-18	7.76e-19	-1.85696	3.87e-19	7.56e-21	-2.60079	0.00109	4.56e-05	-1.26	2.99e-07	1.17e-08	-1.97478	0.000421	4.52e-05	-1.72	0.00283	0.000486	-1.48445
211548_s_at	HPGD	2.52e-07	1.55e-07	-1.84873	4.84e-26	2.62e-28	-3.08274	0.000548	1.81e-05	-2.48	3.75e-09	6.01e-11	-2.28468	3.5e-05	2.05e-06	-2.74	4.08e-18	8.55e-21	-4.40833
207432_at	BEST2	2.69e-21	8.01e-22	-1.84301	2.96e-22	3.33e-24	-4.18297	0.021	0.00241	-2.08	5.07e-11	2.88e-13	-3.30939	1.22e-07	1.38e-09	-2.69	1.31e-07	6.07e-09	-2.80505
215125_s_at	UGT1A3///UGT1A1///UGT1A4///UGT1A9///UGT1A5///UGT1A6///UGT1A7///UGT1A8///UGT1A10	1.55e-08	8.99e-09	-1.83717	4.35e-16	1.41e-17	-2.88426	0.00103	4.23e-05	-2.01	3.99e-10	3.8e-12	-3.29813	5.25e-05	3.39e-06	-2.61	1.03e-09	2.68e-11	-3.58847
204034_at	ETHE1	3.28e-22	9.27e-23	-1.82452	1.35e-29	3.95e-32	-1.96411	3.2e-07	3.22e-10	-1.61	1.04e-08	2.07e-10	-1.32744	5.32e-05	3.45e-06	-1.6	1.92e-19	2.18e-22	-2.38667
209498_at	CEACAM1	1.89e-15	7.72e-16	-1.82444	1.08e-13	5.18e-15	-2.2629	1.55e-07	1.25e-10	-1.65	1.23e-06	6.19e-08	-1.3088	0.0114	0.00263	-1.57	1.14e-12	1.24e-14	-2.261
1555480_a_at	FBLIM1	5.58e-35	5.95e-36	-1.82292	1.11e-11	7.9e-13	-1.18476	0.00856	0.000727	-0.749	7.78e-08	2.33e-09	-1.12703	7.36e-09	2.84e-11	-1.66	1.17e-07	5.34e-09	-1.14024
1566472_s_at	LOC100996506///RETSAT	8.83e-19	3.04e-19	-1.82074	4.94e-17	1.38e-18	-1.67404	0.000138	2.7e-06	-1.41	2.77e-09	4.18e-11	-1.39975	0.00931	0.00204	-1.31	6.88e-19	9.94e-22	-2.37862
208596_s_at	UGT1A3///UGT1A1///UGT1A4///UGT1A9///UGT1A5///UGT1A6///UGT1A7///UGT1A8///UGT1A10	8.44e-15	3.57e-15	-1.8174	2.37e-06	5.48e-07	-1.63889	0.00129	5.71e-05	-1.83	1.65e-08	3.64e-10	-3.65373	1.98e-05	1.02e-06	-1.86	2.81e-09	8.18e-11	-4.17689
207761_s_at	METTL7A	2.48e-12	1.19e-12	-1.81472	4.14e-29	1.27e-31	-2.9507	0.000563	1.88e-05	-1.93	1.22e-10	9.03e-13	-2.12462	2.95e-06	9.07e-08	-1.99	8.39e-11	1.6e-12	-2.69061
203058_s_at	PAPSS2	1.28e-12	6.07e-13	-1.81361	2.07e-12	1.27e-13	-1.90729	8.42e-07	1.34e-09	-1.72	9.73e-11	6.64e-13	-1.50179	0.00176	0.000262	-1.63	6.67e-18	1.46e-20	-2.50074
225536_at	TMEM54	4.57e-19	1.55e-19	-1.81272	2.11e-13	1.08e-14	-1.25942	0.000601	2.05e-05	-1.1	4.74e-07	2.01e-08	-0.945989	0.000168	1.44e-05	-1.66	1.16e-10	2.3e-12	-1.7679
209019_s_at	PINK1	7.67e-37	6.87e-38	-1.81253	1.37e-17	3.49e-19	-1.71006	0.0234	0.00279	-0.946	6.71e-09	1.22e-10	-0.916638	5.03e-07	8.99e-09	-1.08	1.23e-09	3.29e-11	-1.12736
209436_at	SPON1	7.68e-09	4.39e-09	-1.81201	2.42e-23	2.25e-25	-4.03504	0.00605	0.000458	-1.1	7.79e-09	1.47e-10	-2.30202	1.3e-05	5.95e-07	-2.51	2.77e-09	8.03e-11	-3.07231
218632_at	HECTD3	5.51e-31	8.38e-32	-1.80946	2.81e-13	1.47e-14	-1.12324	0.000999	4.05e-05	-1.01	2.91e-11	1.49e-13	-1.1431	4.06e-07	6.74e-09	-1.28	2.83e-06	1.93e-07	-1.18133
227522_at	CMBL	1.2e-09	6.58e-10	-1.80874	3.25e-16	1.04e-17	-1.94435	0.0135	0.00134	-1.82	1.15e-05	8.36e-07	-1.58962	1.97e-05	1.01e-06	-1.57	2.84e-06	1.93e-07	-2.63309
208450_at	LGALS2	1.34e-09	7.35e-10	-1.80753	8.79e-27	4.13e-29	-5.15664	0.00199	0.000102	-3	2.03e-07	7.37e-09	-3.08139	1.83e-06	4.82e-08	-2.72	7.88e-09	2.65e-10	-3.83906
209763_at	CHRDL1	9.02e-16	3.63e-16	-1.80321	0.00292	0.0014	-1.15647	0.00861	0.000733	-1.6	0.000585	8.16e-05	-1.92483	1.5e-07	1.83e-09	-3.37	0.00148	0.000229	-1.75605
224989_at	SMIM14	3.39e-16	1.34e-16	-1.80084	7.29e-05	2.41e-05	-0.993139	0.00248	0.000136	-1.53	8.13e-10	9.22e-12	-1.43825	0.00172	0.000255	-0.868	1.55e-11	2.37e-13	-2.06176
241703_at	RUNDC3B	2.25e-09	1.25e-09	-1.8007	8.86e-26	4.96e-28	-3.90643	1.99e-05	1.56e-07	-1.28	3.02e-14	2.12e-17	-2.71828	9.43e-06	3.96e-07	-2.25	1.24e-08	4.38e-10	-2.96781
241765_at	CPM	1.52e-23	3.96e-24	-1.79953	9.13e-44	4.29e-47	-2.97164	7.2e-05	1.08e-06	-1.18	9.2e-09	1.8e-10	-2.29948	3.36e-11	8.99e-15	-2.46	2.01e-05	1.73e-06	-2.82919
204719_at	ABCA8	1.05e-15	4.25e-16	-1.79889	9.73e-26	5.55e-28	-4.32087	2.85e-05	2.6e-07	-2.04	1.3e-12	2.59e-15	-4.90576	7.51e-11	3.8e-14	-3.59	8.41e-14	6.61e-16	-4.79341
218546_at	C1orf115	4.09e-13	1.89e-13	-1.79537	2.7e-22	3.02e-24	-2.31492	0.00105	4.33e-05	-1.77	1.92e-10	1.58e-12	-2.38596	1.43e-05	6.72e-07	-2	2.67e-16	9.37e-19	-2.73202
239994_at	B3GALT5	8.95e-23	2.44e-23	-1.79228	2.37e-26	1.2e-28	-3.39821	0.00972	0.000863	-1.49	0.00287	0.000525	-1.89961	1.56e-05	7.51e-07	-1.55	1.36e-10	2.76e-12	-4.04692
220723_s_at	CWH43	1.75e-10	9.23e-11	-1.79175	1.21e-25	7.18e-28	-4.5516	0.000203	4.67e-06	-2.58	1.45e-09	1.86e-11	-5.23732	2.01e-05	1.03e-06	-2.19	3.44e-12	4.32e-14	-5.55697
204532_x_at	UGT1A1///UGT1A4///UGT1A9///UGT1A6///UGT1A8///UGT1A10	3.87e-12	1.88e-12	-1.79144	9.29e-17	2.69e-18	-2.69496	0.001	4.08e-05	-1.92	1.04e-10	7.26e-13	-2.95345	4.47e-06	1.54e-07	-2.2	1.36e-11	2.04e-13	-3.03904
221841_s_at	KLF4	3.16e-15	1.31e-15	-1.77823	4.94e-20	8.37e-22	-2.64501	0.000185	4.02e-06	-1.86	1.01e-05	7.15e-07	-1.20825	4.5e-08	3.26e-10	-2.35	2.08e-13	1.83e-15	-2.83728
214765_s_at	NAAA	2.38e-17	8.84e-18	-1.77616	1.02e-24	7.49e-27	-1.69156	0.000222	5.31e-06	-1.6	1.01e-11	3.72e-14	-2.09954	0.000328	3.31e-05	-1.23	2.53e-16	8.85e-19	-2.46479
232707_at	ISX	7.34e-10	3.98e-10	-1.77408	1.15e-13	5.56e-15	-2.95942	0.019	0.0021	-2.14	4.78e-12	1.4e-14	-4.24207	0.00854	0.00183	-1.47	1.47e-05	1.23e-06	-2.65267
228365_at	CPNE8	1.95e-12	9.3e-13	-1.77071	1.35e-31	2.98e-34	-3.92156	0.000764	2.81e-05	-1.12	2.33e-07	8.73e-09	-1.59357	1.44e-08	6.88e-11	-2.74	1e-12	1.06e-14	-2.43513
204687_at	PARM1	2.83e-20	8.96e-21	-1.76335	4.13e-13	2.22e-14	-1.56566	0.000222	5.34e-06	-1.68	0.00676	0.00144	-0.977981	5.61e-05	3.7e-06	-1.18	8.74e-07	5.11e-08	-1.63692
224959_at	SLC26A2	2.45e-08	1.44e-08	-1.76149	1.02e-24	7.46e-27	-3.8363	0.000625	2.16e-05	-2.52	1.26e-12	2.5e-15	-3.70361	0.033	0.00981	-1.34	1.79e-10	3.73e-12	-3.57329
213078_x_at	LPCAT4	2.46e-29	4.28e-30	-1.76006	4e-14	1.78e-15	-1.65605	0.00427	0.000286	-1.14	3.66e-07	1.49e-08	-0.793053	0.00235	0.000372	-0.91	2.76e-08	1.08e-09	-1.12018
201325_s_at	EMP1	1.09e-13	4.9e-14	-1.75996	1.23e-07	2.08e-08	-1.45741	0.0011	4.63e-05	-1.53	3.1e-05	2.65e-06	-1.54193	3.49e-05	2.05e-06	-2.05	1.16e-18	1.92e-21	-3.03593
230645_at	FRMD3	2.89e-12	1.39e-12	-1.75214	2.53e-16	7.84e-18	-2.81425	0.0133	0.0013	-1.28	0.000336	4.28e-05	-1.39507	3.46e-05	2.03e-06	-1.91	1.68e-08	6.12e-10	-2.01501
233651_s_at	MPND	2.05e-33	2.54e-34	-1.75111	2.69e-24	2.13e-26	-1.4709	0.0013	5.75e-05	-1.01	1.58e-12	3.3e-15	-1.26729	5.05e-05	3.23e-06	-0.785	8.71e-05	9.05e-06	-1.50325
240770_at	TMEM171	3.77e-13	1.74e-13	-1.74952	7.41e-22	8.78e-24	-2.81345	1.34e-05	8.33e-08	-1.68	1.08e-06	5.29e-08	-2.10847	0.00243	0.000389	-1.59	8.92e-10	2.27e-11	-3.50107
204263_s_at	CPT2	4.56e-35	4.82e-36	-1.7488	2.34e-22	2.6e-24	-1.6105	3.26e-05	3.16e-07	-1.3	3.6e-11	1.92e-13	-1.23043	5.38e-05	3.5e-06	-1.04	3.56e-07	1.88e-08	-1.31233
204389_at	MAOA	7.19e-12	3.54e-12	-1.7486	1.36e-25	8.19e-28	-2.14564	4.6e-05	5.49e-07	-2.23	7.9e-10	8.88e-12	-1.56149	5.78e-05	3.85e-06	-1.83	6.51e-10	1.6e-11	-2.45936
212814_at	AHCYL2	4.5e-14	1.98e-14	-1.74761	9.4e-23	9.81e-25	-3.07272	4.12e-05	4.66e-07	-1.84	2.81e-10	2.48e-12	-2.09215	2.03e-05	1.05e-06	-1.94	9.45e-20	8.99e-23	-3.13358
213155_at	LOC339166///WSCD1	1.91e-14	8.23e-15	-1.74689	4.36e-21	6.01e-23	-3.29985	0.000112	2.01e-06	-1.35	1.2e-12	2.34e-15	-3.81781	1.66e-06	4.3e-08	-2.3	2.11e-10	4.48e-12	-4.32952
230822_at	TMEM61	1.76e-38	1.32e-39	-1.74482	7.9e-11	6.7e-12	-1.41683	0.000284	7.49e-06	-1.46	0.00076	0.000112	-1.49561	9.02e-07	1.93e-08	-1.39	0.000459	5.95e-05	-2.08523
230778_at		4.74e-20	1.52e-20	-1.7419	1.99e-16	6.06e-18	-2.13556	0.000238	5.85e-06	-0.967	2.71e-09	4.03e-11	-1.7438	0.000166	1.42e-05	-1.22	2.92e-05	2.64e-06	-1.86664
237400_at	ATP5S	2.74e-19	9.15e-20	-1.74128	2.83e-24	2.27e-26	-3.16831	6.7e-06	2.97e-08	-1.12	2.02e-13	2.07e-16	-1.7342	6.14e-08	5.28e-10	-1.8	6.06e-14	4.46e-16	-2.05849
228885_at	MAMDC2	3.17e-20	1.01e-20	-1.73886	1.33e-25	7.94e-28	-3.11423	0.000222	5.32e-06	-1.63	1.69e-12	3.58e-15	-4.14413	8.71e-05	6.44e-06	-2.32	5.15e-08	2.16e-09	-3.90801
211916_s_at	MYO1A	7.86e-19	2.7e-19	-1.73197	3.72e-15	1.38e-16	-2.10439	0.000145	2.89e-06	-1.61	1.46e-08	3.14e-10	-1.93446	0.00209	0.000324	-1.23	3.93e-12	5e-14	-1.8979
235651_at	TTC22	4.99e-16	1.98e-16	-1.72938	1.08e-14	4.29e-16	-2.64811	0.000922	3.64e-05	-1.64	3.13e-09	4.85e-11	-1.5037	0.000857	0.000108	-1.5	1.41e-16	4.62e-19	-2.46305
213624_at	SMPDL3A	3.78e-11	1.92e-11	-1.7274	3.15e-25	2.06e-27	-2.5182	0.00102	4.19e-05	-1.55	7.4e-12	2.5e-14	-2.08026	1.43e-05	6.77e-07	-2.23	6.71e-16	2.61e-18	-3.49418
218218_at	APPL2	2.13e-19	7.09e-20	-1.71987	1.34e-05	3.71e-06	-0.762491	0.000185	4.04e-06	-1.33	5.71e-08	1.61e-09	-1.28853	0.000749	9.19e-05	-1.3	4.49e-24	9.04e-28	-2.41945
218657_at	RAPGEFL1	7.66e-26	1.72e-26	-1.71952	9.82e-15	3.88e-16	-1.24349	0.000706	2.53e-05	-1.34	2.2e-11	1.03e-13	-1.45812	0.000608	7.09e-05	-1.2	0.00479	0.000897	-1.36964
226553_at	TMPRSS2	5.37e-20	1.72e-20	-1.71932	1.08e-09	1.16e-10	-1.90536	0.00033	9.21e-06	-1.08	4.22e-06	2.62e-07	-1.09468	0.00135	0.00019	-1.46	2.38e-10	5.16e-12	-1.60768
228716_at	THRB	1.17e-07	7.05e-08	-1.71791	1.79e-19	3.32e-21	-3.80262	0.00326	0.000197	-1.32	1.36e-07	4.57e-09	-3.31005	4.34e-08	3.09e-10	-3.19	1.25e-06	7.64e-08	-2.86213
213261_at	TRANK1	4.87e-35	5.17e-36	-1.71469	3.53e-07	6.63e-08	-1.05342	0.0043	0.000288	-0.876	9.97e-09	1.98e-10	-1.36188	7.25e-06	2.84e-07	-1.24	1.18e-11	1.72e-13	-1.35944
232298_at	MBNL1-AS1	7.72e-22	2.23e-22	-1.71411	8.35e-06	2.2e-06	-0.707835	0.0263	0.00326	-0.866	4.69e-08	1.27e-09	-1.2728	0.00185	0.000278	-1.61	8.34e-05	8.62e-06	-1.87835
209950_s_at	VILL	2.6e-17	9.7e-18	-1.71181	9.06e-18	2.23e-19	-1.9629	4.93e-05	6.16e-07	-2.09	4.98e-06	3.17e-07	-1.63982	1.1e-05	4.87e-07	-1.81	1.1e-06	6.64e-08	-1.93539
207504_at	CA7	1.07e-16	4.1e-17	-1.70894	3.98e-60	1.44e-64	-4.7471	1.85e-06	4.13e-09	-2.13	5.15e-12	1.53e-14	-3.86625	5.29e-09	1.73e-11	-2.87	4.55e-15	2.33e-17	-3.79199
35148_at	TJP3	8.83e-24	2.26e-24	-1.7079	4.35e-12	2.86e-13	-1.20261	0.00146	6.79e-05	-0.949	3.22e-07	1.27e-08	-0.940087	0.000192	1.71e-05	-1.31	2.8e-07	1.43e-08	-1.08049
206094_x_at	UGT1A3///UGT1A1///UGT1A4///UGT1A9///UGT1A5///UGT1A6///UGT1A7///UGT1A8///UGT1A10	3.17e-10	1.69e-10	-1.70629	2.54e-16	7.89e-18	-2.7332	0.00071	2.54e-05	-1.97	2.38e-10	2.04e-12	-3.04275	9.16e-06	3.82e-07	-2.33	2.27e-12	2.73e-14	-3.14942
213895_at	EMP1	5.34e-17	2.02e-17	-1.70395	5.95e-05	1.92e-05	-0.943293	0.0142	0.00143	-0.836	4.82e-06	3.05e-07	-1.32907	9.4e-07	2.04e-08	-2.18	4.87e-08	2.03e-09	-2.04088
215672_s_at	AHCYL2	1.46e-11	7.27e-12	-1.7039	1.13e-27	4.74e-30	-2.88849	1.15e-06	2.08e-09	-1.83	5.36e-07	2.33e-08	-1.65399	1.41e-05	6.64e-07	-2.22	5.87e-19	7.95e-22	-3.70414
210174_at	NR5A2	6.72e-10	3.64e-10	-1.70048	7.45e-26	4.09e-28	-4.44637	0.000252	6.37e-06	-1.75	3.34e-11	1.76e-13	-2.13763	9.53e-06	4.01e-07	-2.07	3.04e-11	5.15e-13	-2.58169
209641_s_at	ABCC3	5.54e-20	1.78e-20	-1.70034	5.55e-05	1.78e-05	-0.754401	0.00704	0.00056	-0.777	1.6e-05	1.22e-06	-1.1132	0.00166	0.000243	-1.26	1.26e-06	7.75e-08	-1.83486
215299_x_at	SULT1A1	8.62e-22	2.49e-22	-1.69814	1.68e-19	3.08e-21	-2.08718	0.00031	8.44e-06	-1.79	1.25e-11	4.91e-14	-1.54472	0.000242	2.27e-05	-1.35	8.92e-12	1.25e-13	-2.15359
202366_at	ACADS	5.21e-32	7.28e-33	-1.69428	7.26e-21	1.04e-22	-1.6519	1.64e-05	1.15e-07	-1.75	6.74e-13	1.16e-15	-1.84448	2.18e-07	3.04e-09	-1.35	1.7e-16	5.65e-19	-2.28178
217165_x_at	MT1F	3.46e-12	1.67e-12	-1.69335	2.46e-24	1.93e-26	-3.52814	0.00875	0.000749	-1.24	3.5e-07	1.41e-08	-2.02284	7.31e-07	1.47e-08	-2.18	3.12e-09	9.2e-11	-3.11833
229385_s_at	TINCR	6.62e-37	5.89e-38	-1.6858	7.86e-06	2.06e-06	-1.86764	0.000322	8.85e-06	-1.03	4.7e-08	1.28e-09	-1.97685	0.00637	0.00127	-0.858	5.55e-06	4.08e-07	-1.57042
230924_at	TTLL6	3.93e-25	9.25e-26	-1.68393	6.03e-21	8.56e-23	-2.08966	0.00128	5.64e-05	-1.07	9.03e-10	1.06e-11	-2.89545	2.71e-06	8.13e-08	-1.48	1.75e-12	2.02e-14	-4.01962
228504_at	SCN7A	8.63e-22	2.5e-22	-1.68287	4.96e-14	2.22e-15	-2.01506	0.000254	6.44e-06	-1.95	2.27e-15	4.72e-19	-3.51941	0.000499	5.57e-05	-2.15	8.83e-09	3.01e-10	-3.55289
220180_at	CCDC68	5.06e-17	1.92e-17	-1.68196	5.52e-24	4.64e-26	-3.42116	5.47e-06	2.19e-08	-1.69	1.41e-08	3.04e-10	-1.41932	4.09e-06	1.37e-07	-1.97	1.8e-19	2.01e-22	-2.73176
203986_at	FAM47E-STBD1///FAM47E///STBD1	8.45e-22	2.44e-22	-1.68128	2.6e-31	5.83e-34	-2.14087	3.83e-05	4.1e-07	-1.32	2.03e-09	2.83e-11	-1.57703	0.00176	0.000263	-1.09	3.88e-10	8.9e-12	-1.41325
209667_at	CES2	2.68e-11	1.35e-11	-1.68128	9.83e-21	1.44e-22	-2.95574	0.000323	8.94e-06	-2.35	1.21e-11	4.68e-14	-2.05363	0.000139	1.15e-05	-1.89	4.12e-08	1.69e-09	-2.26295
210641_at	CAPN9	4.68e-13	2.16e-13	-1.68062	5.03e-10	4.99e-11	-1.79164	0.000842	3.22e-05	-1.55	0.000497	6.76e-05	-1.35547	5.33e-05	3.47e-06	-2.31	1.29e-05	1.06e-06	-1.67885
205382_s_at	CFD	2.01e-11	1.01e-11	-1.67971	9.62e-18	2.38e-19	-2.22211	0.00346	0.000215	-0.963	1.25e-09	1.55e-11	-1.78756	0.000333	3.37e-05	-2.21	0.000653	8.93e-05	-1.51161
202688_at	TNFSF10	2.95e-16	1.16e-16	-1.67505	4.22e-15	1.58e-16	-1.41509	0.00893	0.00077	-0.958	5.11e-07	2.21e-08	-1.01706	0.000677	8.09e-05	-1.21	1.87e-13	1.62e-15	-1.93582
203000_at	STMN2	6.82e-20	2.21e-20	-1.67498	3.53e-16	1.13e-17	-2.90953	0.000691	2.46e-05	-2.01	3.35e-10	3.07e-12	-4.51631	0.000116	9.19e-06	-1.9	5.08e-09	1.61e-10	-4.08554
202219_at	SLC6A8	2.89e-12	1.39e-12	-1.67401	4.25e-18	9.72e-20	-2.43061	0.0165	0.00174	-0.92	0.002	0.000346	-0.994538	0.000109	8.47e-06	-1.28	0.0391	0.011	-1.14046
242601_at	HEPACAM2	1.31e-05	8.86e-06	-1.67252	7.64e-14	3.56e-15	-4.1564	0.0212	0.00243	-2.57	3.6e-10	3.34e-12	-3.35795	2.29e-06	6.51e-08	-3.36	7.3e-08	3.18e-09	-4.5294
219368_at	NAP1L2	9.75e-22	2.83e-22	-1.67225	8.54e-20	1.5e-21	-2.5867	0.00033	9.2e-06	-1.34	7.45e-10	8.18e-12	-2.87763	3.67e-06	1.19e-07	-1.72	4.88e-09	1.54e-10	-2.97266
202731_at	MIR4680///PDCD4	6.48e-17	2.46e-17	-1.65893	1.08e-08	1.42e-09	-1.47964	0.000496	1.59e-05	-1.75	9.37e-09	1.84e-10	-1.54027	6.91e-07	1.36e-08	-1.58	1.99e-18	4e-21	-2.85846
209692_at	EYA2	3.88e-24	9.71e-25	-1.65783	2.79e-08	4.05e-09	-1.13889	5.44e-07	7.16e-10	-1.78	2.16e-07	7.96e-09	-3.0997	0.0131	0.00313	-0.717	3.7e-05	3.45e-06	-2.47659
226489_at	TMCC3	1.78e-15	7.29e-16	-1.65555	3.95e-21	5.37e-23	-2.8445	0.00118	5.08e-05	-1.34	9.37e-10	1.11e-11	-1.8062	7.44e-08	6.95e-10	-1.98	2.02e-16	6.88e-19	-2.8011
203638_s_at	FGFR2	2.93e-09	1.64e-09	-1.65191	4.18e-11	3.34e-12	-2.19192	0.00353	0.000221	-1.32	2.41e-06	1.36e-07	-2.09825	0.00028	2.71e-05	-1.8	1.54e-07	7.31e-09	-3.2486
213451_x_at	TNXB///TNXA	2.76e-38	2.12e-39	-1.64915	1.85e-07	3.26e-08	-1.02624	0.00305	0.00018	-1.21	4.23e-09	6.95e-11	-2.03318	6.85e-05	4.77e-06	-1.56	3.88e-06	2.74e-07	-2.05409
241359_at	TLCD2	5.41e-19	1.84e-19	-1.64491	5.85e-11	4.8e-12	-1.66606	0.0017	8.26e-05	-1.18	2.26e-11	1.07e-13	-1.40502	2.95e-06	9.06e-08	-1.59	2.24e-10	4.82e-12	-1.6454
212185_x_at	MT2A	6.81e-14	3.02e-14	-1.63195	1.07e-27	4.35e-30	-2.92335	0.0118	0.00111	-0.898	5.77e-05	5.48e-06	-1.19207	3.31e-06	1.05e-07	-1.77	1.91e-10	4e-12	-1.98669
239370_at	LINC01133	8.29e-10	4.51e-10	-1.63054	2.22e-19	4.19e-21	-2.3039	0.00815	0.000681	-0.812	2.48e-06	1.41e-07	-1.41807	0.00869	0.00187	-1.35	1.42e-10	2.9e-12	-2.34629
211372_s_at	IL1R2	1.13e-11	5.63e-12	-1.62815	3.88e-27	1.74e-29	-3.3878	1.15e-06	2.06e-09	-2.39	0.00011	1.15e-05	-1.50393	2.73e-06	8.19e-08	-2.86	2.76e-08	1.08e-09	-3.74638
207222_at	LOC100652777///PLA2G10	2.72e-11	1.37e-11	-1.61633	8.94e-21	1.3e-22	-2.6988	0.00769	0.000628	-2.11	5.24e-05	4.9e-06	-1.44861	2.47e-05	1.35e-06	-2.1	9.71e-11	1.88e-12	-2.40021
204213_at	PIGR	1.14e-07	6.87e-08	-1.61567	0.0127	0.00709	-0.886666	0.0075	0.000607	-1.7	0.000141	1.54e-05	-2.17888	1.01e-05	4.32e-07	-2.13	5.73e-06	4.23e-07	-3.31499
217562_at	BRINP3	5.98e-21	1.82e-21	-1.61373	2.34e-24	1.82e-26	-3.65548	1.43e-05	9.23e-08	-1.74	5.84e-06	3.79e-07	-3.22274	0.00123	0.000169	-0.962	2.7e-15	1.27e-17	-5.21208
225622_at	PAG1	1.28e-11	6.36e-12	-1.61359	4.34e-29	1.35e-31	-2.83842	4.02e-05	4.46e-07	-1.32	8.34e-11	5.47e-13	-1.54422	8.5e-06	3.48e-07	-2.13	2.35e-14	1.53e-16	-2.04057
227135_at	NAAA	8.53e-13	4e-13	-1.61268	1.11e-19	1.98e-21	-2.86225	0.00107	4.44e-05	-1.49	8.39e-11	5.56e-13	-1.85576	0.00028	2.71e-05	-1.55	8.59e-15	4.88e-17	-2.26157
213036_x_at	ATP2A3	4.77e-17	1.8e-17	-1.61253	3.55e-09	4.25e-10	-1.48769	0.00301	0.000177	-1.92	2.92e-05	2.47e-06	-1.25657	4.08e-08	2.82e-10	-2.44	1.87e-05	1.6e-06	-2.31096
203001_s_at	STMN2	4.33e-40	2.74e-41	-1.61203	6e-14	2.74e-15	-2.08244	0.00017	3.56e-06	-1.51	5.31e-10	5.46e-12	-3.19348	0.000972	0.000127	-1.06	1.24e-09	3.33e-11	-3.20749
227736_at	C10orf99	1.63e-06	1.05e-06	-1.61078	3.15e-12	2.02e-13	-2.31229	2.59e-05	2.22e-07	-2.13	5.55e-08	1.55e-09	-3.36433	0.0298	0.00861	-1.57	7.88e-05	8.1e-06	-2.44554
233371_at	ABCC13	2.82e-19	9.44e-20	-1.61047	1.65e-21	2.05e-23	-3.01322	0.000347	9.89e-06	-1.28	3.93e-08	1.03e-09	-2.06094	0.000322	3.24e-05	-1.46	5.18e-10	1.24e-11	-2.97827
224921_at	SCAMP2	6.06e-37	5.38e-38	-1.61041	2.73e-13	1.43e-14	-0.869247	0.00673	0.000527	-0.723	7.27e-09	1.35e-10	-0.872031	4.85e-06	1.71e-07	-1.1	3.95e-07	2.12e-08	-1.00466
231773_at	ANGPTL1	9.05e-23	2.47e-23	-1.60602	1.69e-11	1.24e-12	-1.46275	0.000842	3.22e-05	-1.19	6.31e-15	2.66e-18	-4.01294	0.00563	0.0011	-1.43	1.11e-06	6.71e-08	-3.28138
217771_at	GOLM1	4.25e-16	1.69e-16	-1.60259	1.76e-16	5.33e-18	-2.10429	3.92e-05	4.3e-07	-1.41	3.09e-08	7.81e-10	-1.74943	0.0113	0.0026	-1.21	2.04e-12	2.43e-14	-1.75272
209147_s_at	PLPP1	4.83e-18	1.73e-18	-1.60166	3.54e-24	2.9e-26	-1.72043	0.000352	1.01e-05	-1.02	1.09e-07	3.51e-09	-1.43067	1.16e-07	1.28e-09	-1.9	2.04e-15	9.27e-18	-2.22181
215321_at	RUNDC3B	2.87e-14	1.25e-14	-1.59978	2.39e-30	6.3e-33	-3.02581	1.08e-05	6.11e-08	-1.25	7.98e-15	3.94e-18	-2.89378	5.28e-05	3.42e-06	-1.35	2.9e-07	1.48e-08	-2.77565
208228_s_at	FGFR2	3.04e-13	1.39e-13	-1.58978	4.95e-11	4.01e-12	-1.73427	0.00122	5.29e-05	-1.07	8.03e-06	5.5e-07	-1.77624	0.000721	8.76e-05	-1.3	1.04e-09	2.72e-11	-2.78572
226292_at	CAPN5	8.91e-19	3.07e-19	-1.58938	2.36e-14	9.95e-16	-2.34151	5.14e-05	6.59e-07	-1.09	4.31e-10	4.21e-12	-1.34827	5.91e-06	2.19e-07	-1.4	6.32e-11	1.18e-12	-1.7836
213309_at	PLCL2	4.16e-10	2.23e-10	-1.58887	1.65e-26	8.22e-29	-2.96457	6.27e-05	8.84e-07	-1.51	7.37e-11	4.74e-13	-1.63896	3.86e-07	6.32e-09	-2.15	1.26e-08	4.47e-10	-3.38418
204255_s_at	VDR	1.44e-19	4.76e-20	-1.58449	9.58e-23	1e-24	-1.93546	0.00184	9.25e-05	-1.4	4.78e-12	1.4e-14	-1.3166	0.0456	0.0148	-0.893	0.00556	0.00106	-0.834005
233269_at		1.31e-21	3.82e-22	-1.57742	1.48e-30	3.74e-33	-2.5104	0.000221	5.26e-06	-0.827	1.35e-11	5.4e-14	-2.2324	0.000539	6.12e-05	-1.14	1.61e-14	1e-16	-3.06338
209453_at	SLC9A1	1.74e-28	3.24e-29	-1.57466	2.05e-13	1.04e-14	-1.41806	0.00017	3.55e-06	-1.28	1.75e-06	9.34e-08	-0.885077	9.54e-10	1.6e-12	-1.66	7.88e-08	3.45e-09	-1.23609
243403_x_at	CPM	5.83e-29	1.05e-29	-1.57412	8.01e-26	4.42e-28	-2.39792	1.22e-05	7.09e-08	-1.48	1.02e-07	3.24e-09	-1.64725	9.64e-10	1.64e-12	-1.65	3.94e-08	1.6e-09	-1.8296
227230_s_at	KIAA1211	1.49e-10	7.78e-11	-1.57345	6.53e-24	5.61e-26	-3.44112	0.00243	0.000133	-1.07	6.82e-07	3.06e-08	-1.30045	9.16e-08	9.22e-10	-2.49	1.13e-19	1.14e-22	-2.83835
1554384_at	PADI2	1.32e-30	2.08e-31	-1.57263	3.38e-29	1.01e-31	-1.62057	0.000551	1.82e-05	-0.901	1.62e-09	2.13e-11	-2.24805	2.16e-06	6.03e-08	-1.57	8.5e-09	2.89e-10	-2.879
214763_at	ACOT11	1.66e-34	1.85e-35	-1.57089	3.85e-10	3.73e-11	-1.37119	0.00856	0.000726	-0.892	1.29e-07	4.3e-09	-1.25154	2.2e-05	1.16e-06	-1.21	4e-06	2.85e-07	-1.02972
213215_at	C15orf38-AP3S2///AP3S2	3.68e-33	4.65e-34	-1.56945	7.38e-18	1.78e-19	-1.44116	0.00557	0.000414	-0.798	3.3e-10	3.01e-12	-1.23427	0.000125	1.01e-05	-0.722	1.41e-08	5.07e-10	-1.36801
214679_x_at	GNA11	4.45e-28	8.53e-29	-1.56815	2.14e-20	3.35e-22	-1.74742	4.28e-06	1.47e-08	-1.29	1.98e-09	2.73e-11	-1.19139	4.13e-08	2.88e-10	-1.54	3.7e-12	4.69e-14	-1.23337
224391_s_at	SIAE	1.07e-15	4.33e-16	-1.56678	6.48e-20	1.11e-21	-1.97307	0.000229	5.58e-06	-1.56	2.59e-08	6.28e-10	-1.34868	0.0193	0.00504	-1.03	6.34e-17	1.84e-19	-2.2798
204036_at	LPAR1	1.03e-12	4.85e-13	-1.56002	1.79e-19	3.32e-21	-2.90609	0.000421	1.28e-05	-1.48	1.02e-10	7.1e-13	-1.47138	8.36e-11	4.78e-14	-2.48	3.32e-10	7.49e-12	-2.80631
241898_at	LIPH	1.2e-13	5.39e-14	-1.55816	8.64e-15	3.37e-16	-2.2968	0.0129	0.00126	-1.02	0.000244	2.95e-05	-0.796443	0.000145	1.2e-05	-1.64	6.27e-07	3.55e-08	-1.65575
226177_at	GLTP	1.45e-23	3.76e-24	-1.55289	6.82e-20	1.18e-21	-2.30331	2.3e-06	5.97e-09	-1.27	1.42e-14	7.85e-18	-1.21083	3.46e-09	9.49e-12	-1.66	2.88e-22	8.97e-26	-1.83975
201739_at	SGK1	3.61e-11	1.83e-11	-1.55117	6.4e-16	2.12e-17	-2.43555	1.55e-07	1.24e-10	-1.51	0.00876	0.00195	-0.780914	6.59e-08	5.78e-10	-2.89	1.79e-07	8.62e-09	-1.74292
49452_at	ACACB	1.04e-15	4.2e-16	-1.54585	3.17e-23	2.98e-25	-2.22273	0.000552	1.84e-05	-1.27	3.76e-06	2.28e-07	-1.22858	0.000592	6.87e-05	-1.39	6.11e-05	6.07e-06	-1.48939
208383_s_at	PCK1	9.45e-06	6.32e-06	-1.54482	4.25e-25	2.84e-27	-4.54886	0.00599	0.000453	-3.17	1.11e-08	2.26e-10	-3.48822	0.00127	0.000176	-2.23	1.47e-08	5.3e-10	-3.68706
219316_s_at	FLVCR2	9.35e-25	2.26e-25	-1.54238	4.49e-20	7.57e-22	-1.96591	0.000123	2.28e-06	-1.17	5.86e-09	1.03e-10	-1.41889	6.02e-05	4.05e-06	-1.21	7.75e-07	4.47e-08	-1.70207
229127_at	JAM2	2.04e-23	5.35e-24	-1.54055	5.61e-10	5.63e-11	-1.59511	0.0185	0.00202	-0.886	8.88e-06	6.15e-07	-1.61095	3.99e-05	2.41e-06	-1.48	7.71e-06	5.91e-07	-1.757
236442_at	DPF3	5.57e-36	5.41e-37	-1.54018	1.13e-10	9.91e-12	-3.18856	5.18e-05	6.66e-07	-0.794	6.59e-09	1.19e-10	-1.76905	5.78e-06	2.13e-07	-0.961	3.83e-07	2.04e-08	-2.31462
206189_at	UNC5C	1.79e-46	5.34e-48	-1.53887	3.35e-18	7.5e-20	-1.98301	0.000174	3.68e-06	-0.899	1.27e-07	4.22e-09	-2.13173	1.76e-06	4.58e-08	-0.736	7.39e-10	1.83e-11	-3.0305
212594_at	MIR4680///PDCD4	3.29e-22	9.29e-23	-1.53862	9e-30	2.53e-32	-2.47396	8.99e-05	1.5e-06	-1.66	5.07e-11	2.94e-13	-1.87058	5.44e-08	4.39e-10	-1.37	1.09e-14	6.43e-17	-2.36995
210390_s_at	CCL15-CCL14///CCL15	1.62e-12	7.71e-13	-1.53729	2.07e-14	8.62e-16	-1.38581	0.00129	5.7e-05	-1.41	7.42e-08	2.2e-09	-1.33791	0.0018	0.00027	-1.55	8.32e-14	6.53e-16	-2.01767
1568634_a_at	LRRC66	7.58e-09	4.33e-09	-1.5365	2.69e-17	7.22e-19	-2.51437	0.0027	0.000153	-1.12	4.21e-05	3.79e-06	-1.21686	0.00069	8.29e-05	-1.7	2.66e-10	5.86e-12	-2.46379
223395_at	ABI3BP	1.89e-08	1.1e-08	-1.52696	9.11e-17	2.63e-18	-2.61393	0.00129	5.69e-05	-1.32	5.8e-11	3.48e-13	-2.87871	3.32e-10	3.77e-13	-3.7	2.38e-10	5.17e-12	-2.67801
213921_at	SST	3.67e-31	5.5e-32	-1.52546	5.58e-43	2.82e-46	-5.16881	4.46e-05	5.19e-07	-2.46	4.31e-09	7.12e-11	-4.09721	7.36e-09	2.85e-11	-2.23	8.17e-05	8.43e-06	-2.58247
222571_at	ST6GALNAC6	1.75e-19	5.78e-20	-1.5218	4.36e-15	1.64e-16	-2.32515	0.00772	0.000632	-1.81	0.00663	0.00141	-1.52806	1.14e-10	7.9e-14	-2.37	9.04e-09	3.08e-10	-3.48105
205125_at	PLCD1	7.62e-28	1.48e-28	-1.51982	3.81e-26	2.01e-28	-2.12394	0.000165	3.42e-06	-1.48	3.99e-09	6.46e-11	-1.16863	1.01e-06	2.25e-08	-1.36	3.67e-12	4.63e-14	-1.95914
202488_s_at	FXYD3	1.07e-12	5.02e-13	-1.5196	7.43e-18	1.8e-19	-2.4491	5e-05	6.35e-07	-2.22	1.43e-09	1.83e-11	-2.06581	0.000425	4.57e-05	-1.23	1.41e-11	2.12e-13	-2.33052
205019_s_at	VIPR1	2.65e-18	9.38e-19	-1.51171	3.81e-26	2.01e-28	-2.35376	0.0131	0.00129	-1.22	4.42e-08	1.18e-09	-1.49995	1.5e-05	7.19e-07	-1.42	1.55e-05	1.29e-06	-1.44535
232739_at	SPIB	1.13e-32	1.49e-33	-1.50565	1.25e-36	1.53e-39	-2.55	4.44e-07	5.45e-10	-2.93	3.46e-14	2.66e-17	-3.67188	2.83e-08	1.7e-10	-1.31	6.06e-14	4.47e-16	-4.42508
207080_s_at	PYY	2.54e-31	3.74e-32	-1.502	2.02e-21	2.58e-23	-3.73645	0.000134	2.59e-06	-3.72	4.46e-11	2.48e-13	-5.26305	2.25e-06	6.33e-08	-2.19	1.3e-10	2.64e-12	-4.76838
205384_at	FXYD1	1.76e-51	2.98e-53	-1.50102	1.12e-20	1.66e-22	-2.35958	2.59e-05	2.22e-07	-1.08	1.2e-11	4.58e-14	-2.5413	0.000345	3.52e-05	-0.89	3.34e-05	3.07e-06	-2.28549
205433_at	BCHE	1.08e-13	4.82e-14	-1.49853	6.84e-11	5.72e-12	-2.04675	0.0144	0.00146	-1.17	4.7e-08	1.28e-09	-2.59848	0.000571	6.58e-05	-1.97	1.99e-09	5.6e-11	-3.56241
229831_at	CNTN3	6.19e-06	4.1e-06	-1.48842	6.68e-18	1.6e-19	-3.44726	0.000403	1.2e-05	-1.62	1.48e-08	3.19e-10	-3.30645	7.19e-08	6.68e-10	-2.31	3.26e-10	7.33e-12	-3.65025
219691_at	SAMD9	1.53e-15	6.23e-16	-1.48515	9.25e-11	7.98e-12	-1.2419	0.0207	0.00235	-0.802	0.000838	0.000125	-0.976539	4.58e-05	2.86e-06	-1.46	2.07e-08	7.81e-10	-2.65892
213407_at	PHLPP2	9.45e-14	4.22e-14	-1.48433	6.32e-20	1.08e-21	-3.0658	2.79e-05	2.53e-07	-1.68	9.88e-14	9.04e-17	-2.51149	0.000221	2.04e-05	-1.55	5.92e-26	8.5e-30	-2.82249
37152_at	PPARD	1.04e-25	2.37e-26	-1.48245	4.8e-12	3.17e-13	-1.07099	1.39e-05	8.81e-08	-0.878	5.31e-06	3.4e-07	-0.841815	5.44e-08	4.41e-10	-1.68	2.64e-11	4.34e-13	-1.56211
235496_at	HRCT1	1.47e-16	5.7e-17	-1.48184	1.19e-20	1.77e-22	-2.4465	9.1e-06	4.66e-08	-2.02	2.35e-06	1.32e-07	-1.94893	7.02e-07	1.39e-08	-2.1	3.63e-06	2.54e-07	-2.03712
219103_at	ASAP3	6.18e-41	3.56e-42	-1.47291	1.87e-21	2.36e-23	-1.20955	0.002	0.000103	-0.794	3.55e-07	1.43e-08	-1.5992	2.81e-06	8.52e-08	-0.884	1.23e-05	1e-06	-1.85194
228846_at	MXD1	6.58e-13	3.07e-13	-1.47045	1.16e-17	2.92e-19	-2.57134	2.79e-05	2.53e-07	-1.15	0.000981	0.00015	-0.929461	5.78e-05	3.85e-06	-2.13	1.23e-14	7.35e-17	-2.05507
223233_s_at	CGN	2.92e-16	1.15e-16	-1.47014	1.05e-11	7.44e-13	-1.60869	0.000119	2.19e-06	-0.975	1.89e-09	2.57e-11	-1.15362	0.00123	0.000168	-1.52	5.61e-12	7.46e-14	-1.21628
209398_at	HIST1H1C	3.63e-14	1.59e-14	-1.46308	1.79e-15	6.39e-17	-1.61606	0.000502	1.62e-05	-1.06	0.000698	0.0001	-1.14636	0.00428	0.000779	-0.949	4.44e-05	4.23e-06	-1.27686
202838_at	FUCA1	5.61e-17	2.13e-17	-1.45785	7.76e-23	7.93e-25	-2.04905	0.00836	0.000703	-1.22	6.66e-11	4.11e-13	-1.46345	7.84e-05	5.63e-06	-1.41	3.18e-19	3.96e-22	-2.16532
224627_at	GBA2	8.82e-30	1.48e-30	-1.44599	4.51e-15	1.7e-16	-1.89755	3.4e-05	3.37e-07	-1.2	1.32e-09	1.67e-11	-1.09736	1.62e-09	3.32e-12	-1.27	4.29e-09	1.32e-10	-1.21109
221610_s_at	STAP2	4.62e-16	1.84e-16	-1.44052	2.33e-16	7.18e-18	-1.77687	0.000206	4.77e-06	-1.21	1.32e-10	9.91e-13	-1.44921	0.00367	0.000645	-1.23	8.87e-11	1.71e-12	-1.2953
206136_at	FZD5	1.03e-29	1.74e-30	-1.43928	3.6e-11	2.84e-12	-1.96479	0.000199	4.56e-06	-1.24	5.68e-07	2.49e-08	-1.43913	9.19e-08	9.28e-10	-1.22	6.74e-06	5.09e-07	-2.12012
213412_at	TJP3	6.83e-21	2.09e-21	-1.43878	2.11e-13	1.08e-14	-1.2359	6.16e-05	8.49e-07	-1.32	2.52e-07	9.57e-09	-0.999798	0.000209	1.89e-05	-1.43	1.72e-06	1.11e-07	-1.35705
220312_at	FAM83E	6.4e-39	4.62e-40	-1.43745	4.21e-06	1.03e-06	-0.897485	0.00158	7.53e-05	-0.891	0.000173	1.96e-05	-1.44689	4.36e-06	1.49e-07	-1.1	0.000775	0.000109	-1.74705
223921_s_at	GBA2	5.19e-40	3.3e-41	-1.43404	5.58e-08	8.75e-09	-0.7534	5.33e-05	6.96e-07	-0.756	7.7e-10	8.58e-12	-1.00137	7.48e-08	7e-10	-0.932	1.39e-10	2.84e-12	-1.09923
232488_at	PHYKPL	9.52e-30	1.61e-30	-1.43251	3.52e-21	4.76e-23	-1.73628	3.82e-05	4.08e-07	-0.776	7.92e-10	8.93e-12	-1.49195	9.74e-07	2.13e-08	-1.13	4.74e-10	1.12e-11	-1.83191
225157_at	MLXIP	1.01e-20	3.11e-21	-1.43237	5.71e-07	1.13e-07	-1.51991	0.00515	0.000372	-1.04	5.71e-08	1.61e-09	-1.08547	7.4e-07	1.49e-08	-1.08	0.00024	2.85e-05	-0.825574
203173_s_at	C16orf62	7.55e-17	2.88e-17	-1.42979	2.38e-14	1e-15	-1.49506	0.0133	0.00131	-1.09	2.98e-05	2.53e-06	-0.746083	3.28e-05	1.89e-06	-1.36	0.0031	0.00054	-1.10922
235849_at	SCARA5	6.25e-21	1.91e-21	-1.42756	9.19e-27	4.34e-29	-3.44855	8.06e-05	1.27e-06	-2.34	1.12e-09	1.37e-11	-3.1952	3.02e-09	7.94e-12	-2.19	2.25e-12	2.7e-14	-3.9161
204032_at	BCAR3	8.22e-19	2.83e-19	-1.42297	2.35e-24	1.84e-26	-1.96842	2.09e-05	1.66e-07	-1.08	6.74e-08	1.97e-09	-1.06986	1.63e-08	8.09e-11	-1.42	1.64e-18	3.09e-21	-2.12525
204326_x_at	MT1X	8.04e-10	4.37e-10	-1.41837	3.04e-22	3.44e-24	-2.91476	0.00529	0.000386	-0.756	0.000834	0.000124	-1.04473	2.75e-06	8.31e-08	-1.86	4.31e-10	9.99e-12	-2.07508
221305_s_at	UGT1A3///UGT1A1///UGT1A9///UGT1A5///UGT1A8	8.25e-23	2.24e-23	-1.41775	5.37e-08	8.37e-09	-1.83632	0.000376	1.09e-05	-1.53	4.05e-09	6.6e-11	-4.31925	0.000695	8.36e-05	-0.88	2.63e-11	4.32e-13	-5.19421
227642_at	TFCP2L1	1.36e-11	6.77e-12	-1.41661	8.46e-16	2.89e-17	-2.1367	0.00338	0.000208	-1.26	6.09e-06	3.98e-07	-2.05992	5.01e-05	3.2e-06	-1.66	5.39e-07	2.99e-08	-1.72062
222912_at	ARRB1	2.53e-14	1.1e-14	-1.41596	4.5e-12	2.97e-13	-1.84499	0.0064	0.000494	-0.706	0.000255	3.11e-05	-0.728225	0.000131	1.06e-05	-0.917	4.4e-05	4.19e-06	-0.988974
204388_s_at	MAOA	2.89e-08	1.7e-08	-1.41582	3.83e-21	5.18e-23	-2.83779	5.89e-05	8.06e-07	-2.12	1.02e-10	7.05e-13	-1.80787	1.29e-05	5.91e-07	-1.87	2.87e-10	6.39e-12	-2.7672
205392_s_at	CCL15-CCL14///CCL14	9.78e-32	1.4e-32	-1.4113	1.21e-21	1.47e-23	-2.48082	0.0079	0.000652	-1.08	1.67e-07	5.83e-09	-1.36864	5.82e-10	8.13e-13	-1.35	2.91e-10	6.5e-12	-2.06421
212827_at	IGHM	1.05e-23	2.72e-24	-1.41	7.16e-08	1.15e-08	-1.16218	0.032	0.00427	-1.22	0.000183	2.1e-05	-1.22195	0.000822	0.000103	-1.91	4.24e-05	4.03e-06	-1.61648
202364_at	MXI1	8.87e-17	3.39e-17	-1.398	1.78e-27	7.6e-30	-1.90676	0.000553	1.84e-05	-1.77	4.02e-09	6.52e-11	-1.38515	0.000783	9.71e-05	-0.972	6.96e-14	5.32e-16	-1.89477
204378_at	BCAS1	6.99e-11	3.6e-11	-1.39651	2.61e-14	1.11e-15	-2.19349	0.000283	7.47e-06	-2.11	9.63e-06	6.79e-07	-1.58609	6.76e-06	2.59e-07	-2.04	2.3e-09	6.57e-11	-2.49704
215657_at	SLC26A3	6.45e-10	3.49e-10	-1.39507	2.28e-14	9.57e-16	-2.29141	0.000174	3.69e-06	-1.73	1.34e-09	1.7e-11	-4.62274	6.39e-05	4.36e-06	-1.51	1.27e-07	5.9e-09	-4.16659
203615_x_at	SULT1A1	3.17e-16	1.25e-16	-1.39263	4.78e-24	3.97e-26	-2.52036	0.000469	1.47e-05	-1.75	9.76e-12	3.52e-14	-1.65598	0.000374	3.9e-05	-1.35	3.73e-13	3.53e-15	-2.25927
205929_at	GPA33	2.73e-11	1.38e-11	-1.38937	9.27e-12	6.45e-13	-2.18991	3.7e-05	3.87e-07	-1.51	2.17e-07	7.98e-09	-1.92209	0.0237	0.0065	-1.36	9.94e-12	1.42e-13	-2.64005
214665_s_at	CHP1	6.98e-24	1.78e-24	-1.38763	3.63e-15	1.35e-16	-1.47414	0.00401	0.000263	-0.876	2.35e-07	8.84e-09	-0.827033	2.61e-06	7.75e-08	-1.19	7.19e-12	9.84e-14	-1.44865
202962_at	KIF13B	4.04e-18	1.44e-18	-1.38433	1.07e-10	9.37e-12	-2.19315	0.00569	0.000425	-1.11	1.96e-08	4.47e-10	-1.04213	6.1e-08	5.23e-10	-1.51	3.82e-07	2.04e-08	-1.23374
229816_at	WDR78	2.06e-08	1.2e-08	-1.3787	3.07e-25	1.97e-27	-3.1587	0.00148	6.89e-05	-1.2	3.06e-08	7.72e-10	-2.01946	0.000127	1.03e-05	-1.54	4.78e-10	1.13e-11	-3.28289
210524_x_at		4.49e-13	2.07e-13	-1.37561	5.12e-24	4.27e-26	-3.83581	0.0327	0.00439	-1.31	1.05e-06	5.12e-08	-2.12302	4.61e-06	1.6e-07	-1.65	4.09e-13	3.91e-15	-2.25687
225548_at	SHROOM3	6.06e-20	1.95e-20	-1.37364	6.23e-08	9.89e-09	-1.00249	5.06e-05	6.46e-07	-1.3	5.98e-08	1.7e-09	-0.91748	2.01e-05	1.04e-06	-1.24	1.49e-06	9.38e-08	-1.10032
220357_s_at	SGK2	8.53e-19	2.93e-19	-1.37108	2.71e-18	6.03e-20	-1.92535	4.94e-06	1.92e-08	-1.47	1.8e-09	2.42e-11	-1.65038	9.25e-05	6.94e-06	-1.4	2.62e-09	7.56e-11	-1.704
230076_at	PITPNM3	2.83e-12	1.36e-12	-1.36905	7.21e-17	2.07e-18	-2.70395	0.00187	9.41e-05	-1.03	0.00027	3.33e-05	-0.82491	2.83e-08	1.71e-10	-2.08	2.5e-06	1.68e-07	-1.52581
235199_at	RNF125	3.47e-08	2.05e-08	-1.36636	4.27e-20	7.13e-22	-2.98959	0.000101	1.75e-06	-1.37	2.43e-06	1.38e-07	-1.25488	1.9e-05	9.66e-07	-1.63	1.07e-12	1.15e-14	-2.96074
237521_x_at		7.11e-06	4.72e-06	-1.36569	1.33e-07	2.27e-08	-2.39085	0.000134	2.59e-06	-2.31	0.00078	0.000115	-1.4724	0.000381	3.97e-05	-1.74	1.11e-10	2.18e-12	-3.61249
1554375_a_at	NR1H4	7.98e-11	4.13e-11	-1.36447	0.000381	0.000149	-1.05136	0.00017	3.54e-06	-1.56	3.32e-09	5.19e-11	-4.5591	0.00377	0.000667	-1.21	8.14e-15	4.51e-17	-5.31581
208063_s_at	CAPN9	9.38e-11	4.87e-11	-1.36205	4.98e-07	9.66e-08	-1.55486	0.00196	0.0001	-1.52	0.00195	0.000335	-1.55291	0.000236	2.21e-05	-1.89	8.21e-05	8.47e-06	-2.4231
219450_at	C4orf19	1.51e-10	7.9e-11	-1.3614	6.66e-14	3.07e-15	-1.80322	4.03e-05	4.48e-07	-1.54	2.16e-06	1.2e-07	-1.10395	0.000443	4.81e-05	-1.69	7.24e-17	2.15e-19	-1.97975
217551_at	OR7E14P	9.12e-15	3.87e-15	-1.35975	1.44e-13	7.08e-15	-2.12807	0.000778	2.88e-05	-0.789	3.42e-05	2.97e-06	-0.942032	0.00109	0.000146	-1.39	3.93e-09	1.2e-10	-1.29174
220186_s_at	CDHR2	1.71e-11	8.54e-12	-1.35871	2.6e-08	3.74e-09	-1.2397	0.0121	0.00116	-0.977	2.27e-06	1.27e-07	-1.68525	2.22e-05	1.18e-06	-1.94	3.04e-10	6.81e-12	-2.14533
202742_s_at	PRKACB	4.02e-07	2.5e-07	-1.35094	1.08e-12	6.31e-14	-1.99129	9.59e-05	1.65e-06	-1.47	5e-08	1.37e-09	-2.0009	0.000811	0.000101	-1.42	3.27e-11	5.57e-13	-2.79698
213664_at	SLC1A1	1.57e-07	9.56e-08	-1.34962	3.1e-11	2.41e-12	-2.27236	0.00123	5.37e-05	-1.4	0.00114	0.000178	-1.19855	0.00297	0.000499	-1.22	1.24e-12	1.36e-14	-2.73374
206898_at	CDH19	9.94e-17	3.81e-17	-1.34901	2.65e-11	2.02e-12	-1.89689	8.62e-05	1.41e-06	-1.59	1.95e-14	1.21e-17	-3.73043	0.0147	0.00356	-1.23	6.41e-07	3.63e-08	-2.82341
200789_at	ECH1	3.62e-18	1.29e-18	-1.34797	3.4e-11	2.66e-12	-0.96233	0.0111	0.00103	-1.15	3.51e-11	1.87e-13	-0.850981	0.00159	0.00023	-0.94	6.7e-05	6.74e-06	-1.16474
210298_x_at	FHL1	3.53e-29	6.23e-30	-1.34554	2.54e-07	4.62e-08	-1.40752	0.00236	0.000128	-1.5	0.0011	0.000173	-0.98187	0.00618	0.00122	-1	1.94e-05	1.67e-06	-2.27212
227826_s_at	SORBS2	1.33e-06	8.51e-07	-1.34218	1.1e-08	1.46e-09	-2.51249	0.0254	0.0031	-1.7	4.78e-06	3.02e-07	-1.53622	2.94e-05	1.66e-06	-3.33	6.51e-05	6.53e-06	-1.98309
226594_at	ENTPD5	3.68e-09	2.07e-09	-1.34141	1.25e-17	3.17e-19	-3.42074	3.84e-05	4.13e-07	-1.84	1.02e-11	3.75e-14	-2.66312	1.82e-05	9.15e-07	-2.14	5.09e-17	1.42e-19	-2.99584
239805_at	SLC13A2	3.03e-07	1.87e-07	-1.33932	9.29e-24	8.12e-26	-3.99698	0.00594	0.000448	-1.29	6.03e-09	1.07e-10	-3.46319	4.25e-06	1.44e-07	-2.04	0.0317	0.00853	-1.40568
202992_at	C7	2.36e-15	9.72e-16	-1.33821	2.11e-17	5.53e-19	-2.656	0.00133	5.96e-05	-1.55	6.84e-11	4.28e-13	-3.40603	4.45e-06	1.53e-07	-2.57	7.54e-05	7.7e-06	-2.31244
226275_at	MXD1	4.49e-12	2.19e-12	-1.33724	9.74e-21	1.42e-22	-2.83666	0.0102	0.000919	-0.945	6.38e-05	6.16e-06	-1.08604	1.65e-05	8.08e-07	-1.8	6.15e-17	1.77e-19	-1.94526
204981_at	SLC22A18	1.04e-15	4.19e-16	-1.3369	8.35e-11	7.13e-12	-1.51165	0.0152	0.00156	-0.845	2.07e-05	1.65e-06	-1.146	0.00269	0.000441	-1.19	7.75e-07	4.47e-08	-1.33709
211986_at	AHNAK	1.02e-15	4.13e-16	-1.33017	1.02e-13	4.87e-15	-1.87328	0.00013	2.44e-06	-1.01	5.89e-08	1.67e-09	-1.0321	3.67e-09	1.04e-11	-1.76	2.74e-07	1.39e-08	-1.24458
236279_at		6.72e-20	2.17e-20	-1.32826	8.5e-10	8.89e-11	-1.03833	0.000285	7.54e-06	-0.84	7.07e-11	4.46e-13	-1.25153	0.00221	0.000345	-1.02	7.4e-06	5.64e-07	-0.934346
219948_x_at	UGT2A3	0.00152	0.00116	-1.32244	9.74e-19	2.01e-20	-3.97963	0.0246	0.00297	-2.11	2.3e-11	1.1e-13	-4.74418	5.98e-05	4.01e-06	-2.55	3.32e-06	2.3e-07	-4.55195
206453_s_at	NDRG2	2.75e-29	4.82e-30	-1.32104	1.12e-09	1.21e-10	-1.1021	0.000216	5.09e-06	-1.26	4.24e-09	6.98e-11	-1.48285	1.73e-05	8.61e-07	-0.901	2.28e-09	6.48e-11	-1.51581
211456_x_at	MT1HL1	1.25e-09	6.85e-10	-1.31958	4.78e-25	3.25e-27	-2.93806	0.00443	0.000302	-1.05	1.6e-06	8.4e-08	-1.72682	6.73e-07	1.32e-08	-1.95	3.48e-09	1.04e-10	-3.01904
1559977_a_at	SLC25A34	4.14e-22	1.18e-22	-1.31559	5.99e-36	8.01e-39	-4.23763	6.91e-05	1.02e-06	-1.43	9.47e-13	1.71e-15	-2.08601	4.39e-07	7.53e-09	-1.66	2.4e-15	1.12e-17	-2.16249
204529_s_at	TOX	7.66e-08	4.6e-08	-1.3133	1.65e-09	1.84e-10	-1.65506	0.0238	0.00284	-0.925	0.00111	0.000174	-0.875747	6.97e-06	2.69e-07	-1.89	9.1e-05	9.52e-06	-1.8388
209368_at	EPHX2	4.35e-12	2.12e-12	-1.31319	2.29e-15	8.25e-17	-2.07748	0.000949	3.78e-05	-1.26	1.91e-09	2.61e-11	-2.03793	0.000987	0.000129	-0.988	6.01e-09	1.95e-10	-2.36754
212448_at	NEDD4L	5.51e-20	1.77e-20	-1.30335	8.56e-16	2.93e-17	-2.89987	0.0344	0.00469	-1.01	1.6e-07	5.56e-09	-1.49272	3.97e-08	2.7e-10	-1.2	7.66e-09	2.57e-10	-1.36401
204751_x_at	DSC2	8.11e-09	4.64e-09	-1.30207	3.88e-17	1.06e-18	-1.83144	1.18e-05	6.83e-08	-1.56	2.99e-07	1.16e-08	-1.38301	0.000338	3.43e-05	-2.2	3.45e-20	2.71e-23	-2.37244
243292_at	FAM132A	4.06e-17	1.53e-17	-1.30199	3.91e-20	6.46e-22	-2.52132	0.00637	0.000492	-0.842	5.49e-06	3.54e-07	-1.77114	9.66e-06	4.09e-07	-1.59	0.000669	9.18e-05	-1.78213
232244_at	KIAA1161	1.64e-23	4.27e-24	-1.30152	4.72e-07	9.13e-08	-0.862113	0.003	0.000176	-0.724	3.93e-08	1.03e-09	-1.1391	6.3e-05	4.29e-06	-0.955	2.21e-08	8.44e-10	-1.20296
244417_at		6.4e-32	9.01e-33	-1.29962	9.84e-22	1.19e-23	-1.82535	0.000211	4.92e-06	-0.759	2.19e-05	1.77e-06	-0.967075	3.65e-05	2.16e-06	-0.941	5.74e-08	2.44e-09	-2.09634
202003_s_at	ACAA2	2.51e-16	9.83e-17	-1.29831	4.68e-13	2.55e-14	-1.00306	0.00116	4.96e-05	-1.2	4.79e-08	1.31e-09	-1.33032	0.00182	0.000273	-0.942	3.36e-14	2.24e-16	-2.1519
213802_at	PRSS12	3.11e-09	1.74e-09	-1.29707	7.13e-15	2.76e-16	-2.10999	1.58e-05	1.08e-07	-0.932	7.86e-06	5.36e-07	-0.994663	3.13e-05	1.79e-06	-1.87	6.13e-07	3.45e-08	-2.33342
207749_s_at	PPP2R3A	8.05e-23	2.18e-23	-1.29467	2.45e-21	3.16e-23	-2.20205	0.000125	2.34e-06	-1.06	5.92e-11	3.58e-13	-1.54272	0.000298	2.94e-05	-0.723	8.54e-10	2.16e-11	-1.97867
231283_at	MGAT4A	1.21e-15	4.9e-16	-1.29233	2.65e-17	7.09e-19	-2.29734	0.0021	0.00011	-1.1	1.4e-10	1.07e-12	-1.36918	4.43e-05	2.76e-06	-1.4	5.51e-15	2.92e-17	-2.07792
232083_at	KIF16B	4.31e-09	2.44e-09	-1.29062	3.05e-14	1.31e-15	-2.76633	3.05e-06	8.81e-09	-1.71	3.66e-08	9.51e-10	-1.35837	9.24e-05	6.93e-06	-2.17	2.66e-11	4.4e-13	-2.0696
220794_at	GREM2	1.55e-17	5.72e-18	-1.28576	1.47e-08	2e-09	-1.80642	0.00484	0.000341	-1.2	2.57e-07	9.81e-09	-3.41205	9.29e-06	3.89e-07	-1.45	0.000193	2.23e-05	-2.61695
225207_at	PDK4	1.36e-06	8.68e-07	-1.28548	1.15e-21	1.39e-23	-2.96108	0.00365	0.000231	-1.47	1.43e-09	1.82e-11	-1.64527	4.54e-08	3.31e-10	-2.96	7.26e-09	2.42e-10	-2.27696
218552_at	ECHDC2	6.12e-23	1.65e-23	-1.27831	1.72e-18	3.7e-20	-1.36578	0.00293	0.000171	-1.09	5.1e-10	5.19e-12	-1.12398	5.77e-05	3.83e-06	-0.818	1.95e-07	9.51e-09	-0.944691
219180_s_at	PEX26	1.78e-22	4.93e-23	-1.27745	5.76e-22	6.64e-24	-1.74372	7.44e-06	3.49e-08	-1.17	7.68e-12	2.63e-14	-1.54979	5.27e-05	3.41e-06	-1.08	1.25e-11	1.85e-13	-1.40477
221856_s_at	FAM63A	9.31e-28	1.82e-28	-1.27587	3.48e-20	5.67e-22	-1.50599	0.00188	9.55e-05	-0.808	9.1e-06	6.34e-07	-0.790383	4.15e-09	1.22e-11	-1.17	1.18e-05	9.59e-07	-0.881609
241706_at	CPNE8	4.37e-20	1.4e-20	-1.27485	7.12e-19	1.44e-20	-1.79917	0.00033	9.19e-06	-0.927	6.7e-07	3.01e-08	-1.28987	2.18e-05	1.15e-06	-1.01	1.5e-07	7.09e-09	-1.87614
53991_at	DENND2A	1.73e-17	6.39e-18	-1.27202	1.31e-22	1.41e-24	-2.12989	1.6e-05	1.11e-07	-1.73	1.89e-07	6.85e-09	-1.57886	8.4e-10	1.37e-12	-1.4	8.45e-15	4.76e-17	-2.46272
207522_s_at	ATP2A3	1.1e-09	6.04e-10	-1.27193	1.58e-06	3.49e-07	-1.32	0.00222	0.000117	-1.72	1.4e-05	1.04e-06	-1.41667	2.23e-08	1.22e-10	-2.74	2.8e-05	2.52e-06	-2.63091
204041_at	MAOB	6.53e-09	3.72e-09	-1.27157	1.81e-12	1.1e-13	-1.43572	0.0223	0.0026	-1.31	0.000575	8e-05	-1.73859	0.00819	0.00174	-1.32	0.00393	0.000714	-1.94336
210609_s_at	TP53I3	1.24e-14	5.3e-15	-1.26991	7.73e-19	1.57e-20	-1.51089	3.8e-05	4.05e-07	-1.11	1.74e-09	2.32e-11	-1.10305	2.16e-06	6.03e-08	-1.6	6.15e-13	6.1e-15	-1.50728
201349_at	SLC9A3R1	3.9e-17	1.47e-17	-1.26605	8.94e-12	6.21e-13	-1.74285	0.00148	6.9e-05	-0.943	1.02e-05	7.22e-07	-0.845775	0.0159	0.00394	-0.876	1.42e-07	6.66e-09	-1.24242
212445_s_at	NEDD4L	5.34e-14	2.35e-14	-1.26602	1.96e-10	1.78e-11	-1.70917	0.00821	0.000687	-1.12	5.39e-07	2.35e-08	-1.02505	1.98e-07	2.68e-09	-1.67	3.47e-08	1.4e-09	-1.32083
233587_s_at	SIPA1L2	9.22e-16	3.71e-16	-1.26467	3.15e-19	6.07e-21	-2.04325	0.00138	6.29e-05	-0.969	7.2e-06	4.84e-07	-0.950331	0.000381	3.97e-05	-0.871	2.23e-05	1.96e-06	-1.01892
205289_at	BMP2	3.11e-06	2.02e-06	-1.26103	3.27e-20	5.3e-22	-2.54033	0.00026	6.68e-06	-1.24	7.22e-06	4.85e-07	-0.917739	1.06e-05	4.64e-07	-2.48	1.07e-09	2.81e-11	-2.23975
236225_at	GGT6	1.22e-08	7.01e-09	-1.25796	7.03e-20	1.22e-21	-2.68581	0.001	4.08e-05	-1.89	1.88e-08	4.22e-10	-1.96515	0.000144	1.2e-05	-1.99	2.58e-08	1e-09	-2.04819
1553808_a_at	NKX2-3	1.62e-12	7.72e-13	-1.25662	1.59e-12	9.55e-14	-1.89003	0.00479	0.000336	-1.26	9.98e-06	7.07e-07	-1.74038	4.29e-05	2.64e-06	-2.1	1.51e-08	5.46e-10	-1.89144
1555486_a_at	PRR5L	5.98e-20	1.93e-20	-1.25335	6.23e-12	4.21e-13	-1.30009	0.000912	3.59e-05	-0.938	9.13e-08	2.85e-09	-1.18837	0.00659	0.00133	-0.775	4.85e-07	2.65e-08	-1.02467
226353_at	SPPL2A	5.7e-13	2.65e-13	-1.25111	8.99e-22	1.07e-23	-2.03228	2.73e-06	7.63e-09	-1.32	9.37e-10	1.11e-11	-1.16705	5.93e-08	5.03e-10	-2.02	4.66e-20	3.75e-23	-2.18756
227190_at	TMEM37	1.63e-10	8.54e-11	-1.24975	7.89e-21	1.14e-22	-2.92249	0.0102	0.000922	-1.34	1.77e-07	6.25e-09	-3.20244	0.0401	0.0126	-1.01	3.97e-10	9.13e-12	-2.75368
228521_s_at	MIA-RAB4B///RAB4B	1.06e-26	2.24e-27	-1.24459	1e-22	1.06e-24	-1.4797	0.0216	0.00249	-0.829	1.79e-07	6.4e-09	-0.854996	4.26e-07	7.23e-09	-1.12	4.08e-09	1.25e-10	-1.23082
232737_s_at	ENPP3	0.00135	0.00103	-1.24415	4.23e-06	1.03e-06	-2.07956	0.00785	0.000647	-1.01	3.41e-06	2.04e-07	-3.11338	0.00584	0.00115	-1.44	0.000107	1.15e-05	-2.86265
1557119_a_at	ZNF575	7.15e-19	2.45e-19	-1.24393	2.66e-17	7.13e-19	-2.17316	1.46e-05	9.55e-08	-1.88	1.21e-09	1.49e-11	-1.5269	6.62e-08	5.84e-10	-1.93	4.67e-12	6.08e-14	-2.0995
213279_at	DHRS1	1.1e-18	3.8e-19	-1.23619	3.65e-14	1.6e-15	-1.31484	0.0112	0.00104	-1.09	1.15e-06	5.72e-08	-0.955414	0.000129	1.05e-05	-0.907	2.73e-09	7.91e-11	-1.33015
238477_at	KIF1C	2.15e-16	8.36e-17	-1.23584	2.56e-07	4.65e-08	-2.05453	0.000137	2.67e-06	-0.756	5.58e-07	2.44e-08	-0.840678	6.18e-06	2.31e-07	-1.34	0.000408	5.18e-05	-1.16332
228507_at	PDE3A	2.82e-05	1.94e-05	-1.2353	2.68e-18	5.94e-20	-3.93284	4.74e-05	5.79e-07	-1.5	7.19e-11	4.58e-13	-2.12287	1.84e-07	2.41e-09	-2.27	0.00107	0.000157	-1.5415
213317_at	CLIC5	3.42e-08	2.02e-08	-1.23133	7.67e-16	2.59e-17	-2.83111	0.00933	0.000815	-1.04	4.41e-07	1.85e-08	-1.81894	0.00956	0.00211	-1.33	1.18e-13	9.59e-16	-2.62081
201324_at	EMP1	4.54e-09	2.57e-09	-1.23099	1.58e-07	2.74e-08	-1.38695	0.00155	7.34e-05	-1.12	0.000224	2.67e-05	-1.19655	4.78e-05	3.02e-06	-1.67	5.94e-13	5.86e-15	-2.45803
203126_at	IMPA2	1.33e-15	5.41e-16	-1.22945	9.61e-09	1.25e-09	-1.058	0.00439	0.000297	-1.4	8.72e-05	8.87e-06	-0.727726	0.0121	0.00282	-0.71	8.24e-08	3.63e-09	-1.34173
227491_at	ELOVL6	6.72e-15	2.83e-15	-1.22917	1.18e-08	1.57e-09	-2.15093	0.000505	1.63e-05	-1.17	2.21e-05	1.78e-06	-0.939025	9.36e-06	3.93e-07	-1.6	3.62e-09	1.09e-10	-1.46387
227379_at	MBOAT1	1.6e-13	7.24e-14	-1.22754	8.49e-19	1.73e-20	-2.04581	0.00211	0.00011	-1.22	1.49e-06	7.7e-08	-0.901536	1.17e-05	5.25e-07	-1.34	3.87e-09	1.18e-10	-1.56353
208614_s_at	FLNB	3.25e-18	1.15e-18	-1.22616	5.37e-08	8.37e-09	-1.69492	7.52e-05	1.15e-06	-1.26	2.03e-09	2.83e-11	-1.06101	4.94e-06	1.75e-07	-1.16	1.06e-10	2.08e-12	-1.31428
220339_s_at	TPSG1	1.29e-29	2.2e-30	-1.22578	6.31e-15	2.43e-16	-1.98876	0.0367	0.00512	-1.65	4.07e-07	1.68e-08	-1.88765	0.0001	7.67e-06	-0.92	0.0164	0.00384	-1.23081
208920_at	SRI	9.22e-10	5.02e-10	-1.22228	1.13e-18	2.38e-20	-1.45459	0.000691	2.46e-05	-0.998	2.12e-11	9.8e-14	-1.6875	2.39e-05	1.29e-06	-1.1	1.25e-08	4.41e-10	-1.78807
220030_at	STYK1	9.45e-07	5.99e-07	-1.22204	2.63e-19	5.02e-21	-3.53162	0.00286	0.000165	-1.39	7.66e-05	7.64e-06	-1.23882	0.000759	9.34e-05	-1.95	1.37e-13	1.13e-15	-2.78447
228139_at	RIPK3	2.22e-24	5.47e-25	-1.22125	1.26e-14	5.08e-16	-0.918837	0.013	0.00127	-0.754	6.68e-06	4.43e-07	-0.799037	0.00188	0.000285	-0.759	3.68e-10	8.37e-12	-1.0075
1553828_at	NXPE1	0.000147	0.000105	-1.21518	3.58e-10	3.45e-11	-2.06779	0.00113	4.79e-05	-2.07	1.47e-07	5.05e-09	-2.21206	0.000876	0.000111	-1.99	2.33e-10	5.01e-12	-3.17088
222236_s_at	ASAP3	8.17e-33	1.06e-33	-1.21374	2.15e-17	5.65e-19	-1.66393	0.000383	1.13e-05	-1.45	1.63e-08	3.57e-10	-1.50022	0.000134	1.1e-05	-0.702	8.6e-07	5.02e-08	-2.53367
207122_x_at	SULT1A2	3.26e-15	1.35e-15	-1.21181	1.64e-19	2.98e-21	-2.0801	0.000195	4.41e-06	-1.75	1.69e-11	7.3e-14	-1.55063	8.05e-06	3.24e-07	-1.48	8.38e-15	4.7e-17	-2.06311
202036_s_at	SFRP1	5.84e-25	1.39e-25	-1.21031	5.09e-06	1.27e-06	-1.29865	0.00131	5.85e-05	-1.41	1.27e-09	1.59e-11	-2.01113	3.97e-06	1.32e-07	-1.33	0.0134	0.00302	-1.30973
222457_s_at	LIMA1	4.54e-12	2.21e-12	-1.21029	3.32e-11	2.59e-12	-1.12967	4.39e-06	1.55e-08	-1.18	8.68e-09	1.68e-10	-1.15718	0.00634	0.00126	-0.992	1.41e-11	2.12e-13	-1.9273
228469_at	PPID	1.05e-08	6.01e-09	-1.21018	2.12e-20	3.3e-22	-3.36288	0.000177	3.75e-06	-1.68	2.09e-13	2.21e-16	-2.16292	3.35e-08	2.14e-10	-2.24	7.21e-19	1.06e-21	-2.81223
225080_at	MYO1C	1.72e-22	4.77e-23	-1.20807	3.08e-07	5.71e-08	-0.817236	0.00487	0.000345	-0.805	1.33e-08	2.81e-10	-0.718216	1.56e-08	7.6e-11	-1.32	4.5e-06	3.24e-07	-0.827072
225941_at	EIF4E3	4.86e-09	2.75e-09	-1.20661	1.5e-13	7.39e-15	-2.15444	7.57e-06	3.57e-08	-1.3	4.07e-08	1.08e-09	-1.03071	8.93e-07	1.91e-08	-1.65	2.02e-11	3.2e-13	-1.99726
218547_at	DHDDS	4.61e-22	1.31e-22	-1.20623	1.12e-20	1.66e-22	-1.50958	0.000546	1.8e-05	-1.1	1.28e-08	2.68e-10	-1.02594	1.54e-09	3.1e-12	-1.59	1.2e-10	2.4e-12	-1.04372
1554140_at	WDR78	7.75e-08	4.65e-08	-1.20591	1.69e-12	1.02e-13	-2.27757	0.00677	0.000531	-0.831	1.1e-05	7.94e-07	-1.99881	0.00338	0.000583	-1.11	7.38e-06	5.62e-07	-2.48373
209712_at	SLC35D1	7.28e-13	3.4e-13	-1.2056	4.7e-11	3.79e-12	-2.78902	1.36e-05	8.5e-08	-0.92	2.13e-08	4.95e-10	-1.29454	0.000107	8.3e-06	-1.45	2.06e-09	5.84e-11	-1.34158
230053_at		2.07e-11	1.04e-11	-1.20506	5.75e-17	1.63e-18	-2.9525	0.00769	0.000627	-0.791	7.07e-07	3.19e-08	-1.89024	0.00053	5.99e-05	-1.15	1.72e-06	1.1e-07	-2.52411
236300_at	PDE3A	2.33e-05	1.59e-05	-1.2033	1.57e-24	1.19e-26	-3.46269	0.000209	4.88e-06	-1.34	5.47e-10	5.67e-12	-2.06501	1.39e-06	3.41e-08	-2.12	8.19e-05	8.45e-06	-1.67755
43427_at	ACACB	6.16e-14	2.72e-14	-1.20261	4.68e-19	9.33e-21	-1.82366	0.00038	1.11e-05	-1.14	2.95e-06	1.73e-07	-1.29863	0.000291	2.85e-05	-1.31	3.11e-05	2.83e-06	-1.33461
218730_s_at	OGN	4.99e-17	1.89e-17	-1.20056	6.02e-05	1.95e-05	-1.19138	2.75e-05	2.47e-07	-1.53	3.57e-09	5.66e-11	-3.59063	0.00309	0.000521	-1.43	0.000404	5.13e-05	-3.06415
211385_x_at	SULT1A2	1.08e-13	4.86e-14	-1.19922	3.96e-23	3.82e-25	-2.15534	0.000133	2.56e-06	-1.78	2.07e-12	4.65e-15	-1.67353	5.64e-05	3.72e-06	-1.5	1.36e-14	8.25e-17	-2.08794
226430_at	RELL1	2.19e-14	9.46e-15	-1.19492	3.28e-13	1.74e-14	-2.37027	0.00349	0.000217	-0.757	1.52e-06	7.87e-08	-0.860626	3.74e-08	2.46e-10	-1.37	5.71e-20	5.01e-23	-2.3105
204035_at	SCG2	3.73e-10	2e-10	-1.19247	6.22e-25	4.24e-27	-2.77784	0.0227	0.00267	-0.767	0.000246	2.98e-05	-1.28568	2.91e-07	4.43e-09	-2.28	0.0377	0.0106	-1.17613
220468_at	ARL14	1.66e-05	1.13e-05	-1.18919	5.72e-15	2.19e-16	-2.51821	2.11e-05	1.69e-07	-2.09	9.91e-10	1.19e-11	-2.32905	7.96e-06	3.19e-07	-3.08	3.95e-14	2.71e-16	-2.90845
211549_s_at	HPGD	1.97e-16	7.65e-17	-1.18483	1.58e-08	2.16e-09	-1.5422	0.000112	2.01e-06	-1.96	5.32e-09	9.24e-11	-1.73195	0.00389	0.000691	-0.902	1.71e-18	3.28e-21	-3.83861
205014_at	FGFBP1	4.68e-06	3.08e-06	-1.18427	5.22e-08	8.12e-09	-1.55336	2.82e-07	2.43e-10	-2.63	0.00529	0.00108	-0.892151	7.65e-06	3.04e-07	-2.78	0.000178	2.03e-05	-1.39117
225575_at	LIFR	3.25e-08	1.92e-08	-1.18065	2.49e-14	1.05e-15	-2.47015	0.000531	1.74e-05	-1.1	6.37e-09	1.15e-10	-2.73767	7.05e-08	6.48e-10	-2.68	5.19e-10	1.24e-11	-3.77758
223059_s_at	FAM107B	3.86e-09	2.18e-09	-1.17956	1.32e-18	2.82e-20	-1.6681	0.000301	8.16e-06	-0.904	3.62e-06	2.18e-07	-0.948111	6.38e-06	2.4e-07	-1.51	6.83e-09	2.26e-10	-1.76008
204546_at	KIAA0513	6.88e-16	2.75e-16	-1.17788	1.75e-17	4.5e-19	-2.65519	0.00813	0.000679	-0.939	9.65e-08	3.05e-09	-1.2003	2.62e-09	6.56e-12	-1.54	1.9e-07	9.26e-09	-2.07327
217628_at	CLIC5	4.88e-12	2.38e-12	-1.17705	2.49e-13	1.29e-14	-1.32112	0.000149	3e-06	-0.951	4.68e-06	2.95e-07	-1.49336	0.000253	2.41e-05	-1.53	6.14e-12	8.27e-14	-2.81991
1560089_at	SLC25A25-AS1	1.69e-15	6.88e-16	-1.17032	7.38e-16	2.48e-17	-2.45732	2.67e-05	2.37e-07	-1.06	1.9e-08	4.28e-10	-0.988932	0.00166	0.000244	-1.09	2.11e-12	2.52e-14	-1.46523
222937_s_at	MMP28	6.02e-27	1.25e-27	-1.16873	1.67e-33	2.89e-36	-2.14587	1.48e-05	9.83e-08	-1.29	1.84e-09	2.49e-11	-2.06592	5.75e-11	2.52e-14	-1.51	8.87e-07	5.2e-08	-1.91549
241547_at	A1CF	7.05e-08	4.22e-08	-1.16767	1.42e-13	6.94e-15	-2.13282	0.000102	1.78e-06	-1.47	4.34e-07	1.82e-08	-2.10639	0.00328	0.000561	-1.12	8.7e-07	5.08e-08	-1.69662
221696_s_at	STYK1	2.28e-12	1.09e-12	-1.16759	3.96e-23	3.8e-25	-2.62661	0.000144	2.87e-06	-1.2	5.52e-06	3.55e-07	-1.16329	1.96e-07	2.63e-09	-1.71	1.84e-14	1.16e-16	-2.39437
203658_at	SLC25A20	1.09e-14	4.64e-15	-1.16375	2.39e-22	2.65e-24	-1.75219	7.39e-05	1.12e-06	-0.89	2.81e-10	2.49e-12	-1.14732	3.82e-07	6.22e-09	-1.42	7.6e-18	1.7e-20	-1.75742
225258_at	FBLIM1	1.87e-20	5.85e-21	-1.16314	1.34e-11	9.71e-13	-1.74077	0.0363	0.00506	-0.755	8.19e-08	2.5e-09	-0.735714	1.25e-08	5.83e-11	-1.44	7.7e-07	4.43e-08	-0.86147
207601_at	SULT1B1	7.42e-06	4.93e-06	-1.16286	2.11e-12	1.3e-13	-2.55275	1.28e-05	7.61e-08	-2.04	1.57e-08	3.43e-10	-1.9969	0.000298	2.93e-05	-1.75	3.54e-11	6.05e-13	-2.83247
214329_x_at	TNFSF10	6.2e-12	3.04e-12	-1.16258	1.05e-10	9.13e-12	-1.88007	0.0239	0.00287	-0.722	4.85e-05	4.48e-06	-0.889983	0.000834	0.000105	-1.04	6.28e-11	1.17e-12	-1.65079
203343_at	UGDH	2.58e-15	1.07e-15	-1.15664	2.87e-16	9.03e-18	-2.25903	5e-05	6.33e-07	-1.47	6.25e-12	1.92e-14	-1.54063	4.08e-08	2.83e-10	-1.64	3.28e-19	4.14e-22	-2.18744
207213_s_at	USP2	7.55e-30	1.26e-30	-1.15212	3.57e-10	3.43e-11	-1.31741	0.00229	0.000123	-0.884	3.78e-10	3.56e-12	-4.38983	0.00544	0.00105	-1.06	4.96e-08	2.08e-09	-3.09471
227231_at	KIAA1211	3.8e-07	2.36e-07	-1.15159	5.86e-21	8.29e-23	-3.42963	0.0195	0.00218	-0.858	1.92e-06	1.04e-07	-1.30124	4.39e-07	7.53e-09	-2.04	8.18e-15	4.55e-17	-2.88414
227946_at	OSBPL7	4.67e-20	1.5e-20	-1.15117	5.1e-15	1.93e-16	-2.03188	4.52e-05	5.32e-07	-1.21	3.25e-07	1.29e-08	-0.951197	4.86e-05	3.09e-06	-1.09	0.000335	4.16e-05	-0.786284
216218_s_at	PLCL2	7.35e-14	3.26e-14	-1.14625	0.00046	0.000183	-0.800373	0.0035	0.000218	-0.82	4.89e-10	4.94e-12	-1.47003	6.17e-06	2.3e-07	-0.771	2.73e-11	4.57e-13	-3.48409
205111_s_at	PLCE1	2.54e-08	1.49e-08	-1.14222	3.04e-19	5.84e-21	-3.10089	1.24e-05	7.28e-08	-1.81	8.97e-11	5.99e-13	-2.20948	3.76e-07	6.1e-09	-2.01	1.77e-18	3.44e-21	-2.6737
204260_at	CHGB	1.47e-07	8.97e-08	-1.14078	4.42e-25	2.97e-27	-2.94992	0.000279	7.32e-06	-1.94	2.54e-08	6.11e-10	-3.21773	9.95e-05	7.59e-06	-1.37	0.00647	0.00127	-1.70395
227969_at	PCBP1-AS1	3.9e-19	1.32e-19	-1.14026	1.14e-28	4.04e-31	-3.02577	0.000334	9.33e-06	-0.919	2.46e-06	1.4e-07	-1.10043	4.52e-09	1.37e-11	-1.5	4.11e-16	1.55e-18	-1.92444
244276_at	KLB	1.66e-20	5.18e-21	-1.13842	1.08e-21	1.31e-23	-2.07022	0.00159	7.58e-05	-0.778	1.8e-10	1.46e-12	-2.08111	3.23e-05	1.86e-06	-1.33	3.55e-06	2.48e-07	-1.98071
231033_at	DSC2	1.04e-06	6.61e-07	-1.13734	7.61e-10	7.88e-11	-2.47123	1.87e-06	4.24e-09	-1.43	2.92e-05	2.47e-06	-1.36399	3.57e-05	2.1e-06	-2.32	3.53e-08	1.42e-09	-2.1288
214274_s_at	ACAA1	1.81e-18	6.33e-19	-1.13217	1.95e-24	1.49e-26	-1.57619	6.24e-05	8.76e-07	-0.986	8.39e-11	5.56e-13	-1.03097	9.13e-07	1.96e-08	-1.24	8.18e-12	1.14e-13	-1.4915
218910_at	ANO10	1.38e-20	4.29e-21	-1.13103	1.48e-13	7.29e-15	-1.2074	1.02e-05	5.59e-08	-1.21	1.55e-06	8.05e-08	-0.758467	0.00101	0.000132	-0.736	3.46e-06	2.41e-07	-0.752773
227280_s_at	CCNYL1	2.64e-11	1.33e-11	-1.12956	1.64e-14	6.7e-16	-1.8111	0.000131	2.47e-06	-0.789	0.000286	3.56e-05	-0.795601	3.31e-05	1.92e-06	-1.48	4.29e-13	4.13e-15	-1.52214
225940_at	EIF4E3	1.21e-13	5.46e-14	-1.12825	2.61e-15	9.51e-17	-1.62049	0.000625	2.15e-05	-0.922	1.21e-05	8.87e-07	-0.868927	8.39e-06	3.43e-07	-1.06	4.68e-11	8.36e-13	-1.78164
216336_x_at	MT1E	3.63e-08	2.15e-08	-1.12731	4.07e-20	6.75e-22	-2.4985	0.00947	0.000834	-0.984	6.69e-07	3e-08	-1.69145	1.08e-06	2.43e-08	-1.76	7.31e-12	1e-13	-3.02601
217995_at	SQRDL	1.51e-12	7.19e-13	-1.1253	4.21e-14	1.87e-15	-1.63544	2.33e-06	6.1e-09	-1.49	2.35e-07	8.8e-09	-1.03134	1.58e-05	7.66e-07	-1.42	1.11e-13	9.04e-16	-2.02036
206469_x_at	AKR7A3	1.48e-15	6.04e-16	-1.1234	2.28e-08	3.24e-09	-0.884702	0.000179	3.82e-06	-1.37	0.000195	2.26e-05	-0.805163	5.61e-05	3.7e-06	-1.09	2.99e-06	2.04e-07	-0.98053
214696_at	MIR22///MIR22HG	3.57e-08	2.11e-08	-1.12298	1.85e-15	6.62e-17	-2.4686	0.000851	3.27e-05	-0.883	0.000287	3.57e-05	-0.753219	8.33e-09	3.44e-11	-2.49	1.72e-16	5.79e-19	-2.30008
215103_at	CYP2C18	1.78e-08	1.04e-08	-1.1216	3.44e-09	4.11e-10	-1.67718	0.0377	0.00532	-0.801	0.0161	0.00405	-1.23779	0.0334	0.00995	-0.824	1.87e-05	1.6e-06	-2.26309
204674_at	LRMP	5.03e-14	2.21e-14	-1.12133	2.66e-12	1.68e-13	-1.96642	0.000237	5.81e-06	-1.12	1.6e-09	2.1e-11	-1.74207	1.24e-06	2.93e-08	-1.37	2.59e-09	7.46e-11	-3.33369
203379_at	RPS6KA1	1.99e-14	8.58e-15	-1.12082	2.63e-19	5.02e-21	-1.25435	0.00546	0.000403	-0.951	1.01e-07	3.22e-09	-0.860291	0.00982	0.00217	-1.02	0.000221	2.6e-05	-0.742721
205789_at	CD1D	1.14e-15	4.63e-16	-1.11945	1.11e-25	6.43e-28	-2.18034	0.000827	3.13e-05	-0.733	1.64e-05	1.25e-06	-1.46038	1.04e-08	4.53e-11	-1.29	3.02e-07	1.55e-08	-2.16581
230573_at	SGK2	3.06e-05	2.1e-05	-1.1179	7.98e-20	1.39e-21	-2.51227	5.55e-07	7.51e-10	-1.01	1.34e-08	2.83e-10	-2.62387	0.000724	8.81e-05	-1.84	9.9e-06	7.87e-07	-2.43002
203060_s_at	PAPSS2	1.32e-06	8.45e-07	-1.1173	5.35e-12	3.57e-13	-1.97448	6.9e-06	3.09e-08	-1.52	4.3e-09	7.09e-11	-1.49815	0.000433	4.68e-05	-1.82	2.3e-16	7.91e-19	-2.59744
206097_at	SLC22A18AS	1.26e-16	4.85e-17	-1.11565	1.21e-26	5.9e-29	-2.54822	8.95e-05	1.49e-06	-1.15	3.35e-09	5.24e-11	-1.64319	2.6e-07	3.86e-09	-1.59	4.92e-14	3.5e-16	-1.95015
213997_at	FAM189A1	2.07e-31	3.03e-32	-1.11171	1.05e-09	1.12e-10	-0.997359	3.43e-05	3.4e-07	-0.846	5.29e-10	5.42e-12	-2.51091	2.01e-09	4.57e-12	-1.06	7.17e-06	5.44e-07	-2.56782
227725_at	ST6GALNAC1	0.000317	0.000231	-1.11091	1.94e-07	3.42e-08	-1.76847	0.00552	0.000409	-1.72	0.00883	0.00197	-1.26548	0.0388	0.012	-1.45	0.000144	1.59e-05	-2.77371
235171_at	LOC100505501	1.02e-14	4.34e-15	-1.10912	1.68e-11	1.24e-12	-1.90623	0.00877	0.000751	-0.733	0.00119	0.000188	-0.921887	7.35e-06	2.89e-07	-1.12	0.000681	9.37e-05	-2.14544
218900_at	CNNM4	7.19e-14	3.19e-14	-1.10658	6.16e-15	2.37e-16	-2.82794	4.82e-05	5.96e-07	-1.35	2.12e-10	1.77e-12	-1.58164	6.39e-05	4.37e-06	-1.47	2.03e-17	5.26e-20	-2.1205
227456_s_at	C6orf136	7.49e-23	2.03e-23	-1.09891	2e-13	1.01e-14	-1.8079	4.55e-06	1.65e-08	-1.2	1.67e-11	7.01e-14	-1.00154	1.82e-06	4.77e-08	-1.11	2.19e-09	6.22e-11	-0.97415
205011_at	VWA5A	6.52e-08	3.9e-08	-1.09446	2.85e-09	3.34e-10	-1.83598	0.00746	0.000603	-1.29	1.26e-07	4.18e-09	-1.05501	4.08e-05	2.48e-06	-1.15	1.37e-07	6.41e-09	-1.58824
200732_s_at	PTP4A1	9.65e-13	4.53e-13	-1.0938	2.07e-12	1.27e-13	-1.87226	4.22e-06	1.44e-08	-1.33	3.08e-06	1.82e-07	-0.754134	3.84e-07	6.26e-09	-1.46	1.09e-10	2.13e-12	-1.24188
212593_s_at	MIR4680///PDCD4	2.9e-17	1.08e-17	-1.09339	1.18e-25	6.98e-28	-2.43135	0.000171	3.59e-06	-1.42	7.55e-10	8.32e-12	-1.24113	1.78e-08	9.08e-11	-1.24	4.58e-15	2.35e-17	-1.90077
213017_at	ABHD3	1e-10	5.21e-11	-1.09301	1.45e-17	3.71e-19	-1.38941	0.000155	3.15e-06	-1.12	2.98e-06	1.75e-07	-1.26874	0.00227	0.000357	-1.16	2.37e-13	2.11e-15	-2.44016
209605_at	TST	5.63e-13	2.62e-13	-1.0929	2.26e-15	8.16e-17	-1.92682	9.69e-07	1.6e-09	-1.11	1.38e-09	1.75e-11	-1.13908	0.000934	0.000121	-1.22	1.65e-13	1.4e-15	-1.80259
212570_at	ENDOD1	7.9e-10	4.29e-10	-1.09265	6.19e-18	1.48e-19	-2.09651	0.00127	5.58e-05	-1.13	2.51e-08	6.02e-10	-1.61123	0.000121	9.65e-06	-1.16	2.34e-09	6.68e-11	-1.57992
210397_at	DEFB1	0.000181	0.00013	-1.08723	1.14e-06	2.44e-07	-1.50656	0.045	0.00676	-0.974	4.55e-09	7.61e-11	-2.61091	0.0168	0.00424	-1.02	7.59e-06	5.8e-07	-2.44851
213944_x_at	GNA11	3.74e-19	1.26e-19	-1.08484	1.24e-16	3.69e-18	-2.0142	2.05e-05	1.62e-07	-1.25	6.52e-10	7.01e-12	-1.21636	1.48e-08	7.15e-11	-1.45	1.71e-12	1.97e-14	-1.13118
206797_at	NAT2	9.65e-06	6.45e-06	-1.08428	1.08e-11	7.64e-13	-2.20655	0.000193	4.31e-06	-1.64	1.45e-07	4.98e-09	-2.39086	0.0204	0.00539	-1.04	1.37e-07	6.39e-09	-2.35062
235201_at	FOXP2	3.65e-05	2.52e-05	-1.08281	1.91e-25	1.18e-27	-3.79479	0.00292	0.000169	-1.44	2.6e-05	2.15e-06	-2.1498	8.08e-05	5.85e-06	-1.71	0.00128	0.000193	-1.84246
205480_s_at	UGP2	1.73e-13	7.81e-14	-1.07995	6.51e-28	2.61e-30	-2.1707	9.69e-06	5.16e-08	-1.07	1.45e-11	5.93e-14	-1.26136	2.71e-10	2.83e-13	-1.55	2.35e-24	4.29e-28	-2.33531
209685_s_at	PRKCB	4.57e-13	2.11e-13	-1.07548	1.79e-19	3.31e-21	-2.14626	8.01e-05	1.26e-06	-0.979	0.0031	0.000576	-0.793978	9.54e-05	7.22e-06	-1.5	1.18e-07	5.38e-09	-1.46453
202712_s_at	CKMT1A///CKMT1B	2.01e-07	1.23e-07	-1.07132	1.69e-12	1.02e-13	-1.24598	1.89e-05	1.43e-07	-1.9	5.29e-10	5.39e-12	-1.26729	0.032	0.00942	-1.12	2.89e-11	4.86e-13	-1.85697
227735_s_at	C10orf99	0.000135	9.64e-05	-1.07006	2.22e-07	3.98e-08	-1.5468	1.89e-05	1.42e-07	-2.12	2.11e-09	2.97e-11	-3.06083	0.0103	0.0023	-1.6	3.2e-06	2.21e-07	-2.52855
233385_x_at	MIA-RAB4B///RAB4B	1.05e-22	2.88e-23	-1.06319	1.79e-19	3.32e-21	-1.58085	0.0295	0.0038	-0.758	1.52e-08	3.3e-10	-0.725938	4.06e-07	6.76e-09	-1.05	2.74e-07	1.39e-08	-1.34366
235146_at	TMCC3	2.16e-05	1.47e-05	-1.05333	4.39e-17	1.21e-18	-2.76173	0.000187	4.11e-06	-1.5	1.65e-10	1.31e-12	-1.79637	5.34e-07	9.73e-09	-2.34	1.62e-13	1.37e-15	-2.83428
227955_s_at	EFNA5	2.28e-08	1.33e-08	-1.0524	4.06e-13	2.18e-14	-2.2396	0.00731	0.000588	-1.02	1.39e-07	4.73e-09	-1.2136	2.86e-08	1.74e-10	-1.33	3.62e-05	3.37e-06	-1.61946
1552583_s_at	ABCC13	2.18e-23	5.73e-24	-1.04908	3.37e-09	4.02e-10	-1.46729	5.93e-05	8.12e-07	-0.912	4.7e-07	1.99e-08	-2.14491	0.000368	3.81e-05	-0.727	1.74e-08	6.38e-10	-2.51726
242417_at	PLEKHA7	4.89e-15	2.05e-15	-1.04428	6.24e-14	2.86e-15	-1.98313	0.001	4.1e-05	-0.81	1.56e-08	3.41e-10	-1.01568	0.00103	0.000136	-1.02	3.19e-09	9.5e-11	-1.09063
223058_at	FAM107B	7.08e-07	4.46e-07	-1.04409	5.06e-17	1.42e-18	-2.19258	0.000831	3.15e-05	-0.894	3.33e-05	2.88e-06	-0.887663	5.39e-09	1.82e-11	-2.2	1.38e-10	2.8e-12	-1.70409
206030_at	ASPA	2.46e-11	1.24e-11	-1.03351	3.94e-22	4.48e-24	-1.74937	1.22e-05	7.12e-08	-1.12	1.88e-12	4.15e-15	-2.93482	5.03e-06	1.79e-07	-1.49	4.43e-10	1.03e-11	-3.60324
206539_s_at	CYP4F12	1.95e-17	7.21e-18	-1.03143	1.02e-13	4.88e-15	-1.52386	1.67e-05	1.19e-07	-1.48	2.52e-08	6.05e-10	-1.3743	6.84e-05	4.75e-06	-0.908	8.63e-07	5.03e-08	-1.70137
235350_at	C4orf19	3.14e-07	1.94e-07	-1.02725	6.94e-13	3.9e-14	-2.42748	0.000528	1.72e-05	-1.85	2.99e-07	1.17e-08	-1.21787	0.000295	2.89e-05	-1.53	5.69e-14	4.12e-16	-1.72211
209357_at	CITED2	2.99e-14	1.3e-14	-1.02574	8.11e-35	1.26e-37	-1.50576	0.000123	2.28e-06	-1.27	2.07e-09	2.9e-11	-1.06217	0.000694	8.35e-05	-1.14	1.6e-13	1.34e-15	-1.76404
212573_at	ENDOD1	5.47e-09	3.1e-09	-1.02554	8.93e-23	9.29e-25	-2.77549	3.33e-05	3.24e-07	-1.37	1.54e-09	2e-11	-1.63661	1.3e-07	1.49e-09	-1.98	4.98e-16	1.91e-18	-1.93212
214077_x_at	MEIS3P1	7.14e-07	4.5e-07	-1.01961	7.56e-08	1.23e-08	-1.10843	0.00687	0.000543	-0.995	1.09e-06	5.33e-08	-0.966428	1.58e-07	1.95e-09	-1.86	2.15e-07	1.06e-08	-1.45657
207181_s_at	CASP7	1.47e-13	6.65e-14	-1.01895	7.72e-18	1.88e-19	-1.99287	1.32e-05	7.92e-08	-1.22	5.23e-09	9.06e-11	-1.16067	0.000558	6.38e-05	-1.12	2.16e-20	1.58e-23	-2.28712
202730_s_at	MIR4680///PDCD4	3.85e-10	2.06e-10	-1.01622	9.97e-24	8.75e-26	-2.03324	0.000269	6.98e-06	-1.68	1.14e-06	5.62e-08	-1.32702	2.07e-07	2.85e-09	-1.51	1.11e-15	4.56e-18	-2.30972
209711_at	SLC35D1	9.54e-12	4.72e-12	-1.01235	4.28e-13	2.31e-14	-1.52514	0.000192	4.29e-06	-1.28	3.82e-10	3.62e-12	-1.25158	0.0025	0.000404	-1.07	6.39e-09	2.1e-10	-1.27978
202920_at	ANK2	8.26e-10	4.49e-10	-1.01151	1.78e-09	1.99e-10	-1.64765	0.00096	3.84e-05	-1.25	1.69e-11	7.27e-14	-2.06466	3.04e-05	1.73e-06	-2.02	8.69e-08	3.85e-09	-1.83508
240110_at	HMGCS2	0.000165	0.000118	-1.01136	0.0109	0.00598	-0.956937	0.000197	4.46e-06	-1.67	1e-08	2e-10	-2.23584	0.00151	0.000217	-1.71	1.49e-09	4.09e-11	-2.50574
236083_at	BCL2L15	2.13e-05	1.45e-05	-1.01026	1.52e-08	2.08e-09	-1.6958	0.00436	0.000294	-1.13	2.22e-12	5.31e-15	-1.74287	0.00228	0.000359	-1.31	3e-08	1.18e-09	-2.08483
216381_x_at	AKR7A3	2.5e-13	1.14e-13	-1.00831	3.22e-09	3.81e-10	-0.985307	0.000139	2.73e-06	-1.4	8.65e-05	8.79e-06	-0.817821	0.000124	9.96e-06	-1.07	1.75e-06	1.13e-07	-0.972401
211985_s_at	CALM3///CALM2///CALM1	1.05e-12	4.93e-13	-1.00772	1.01e-16	2.92e-18	-1.17583	0.00093	3.68e-05	-1.21	1.69e-11	7.15e-14	-0.808252	3.37e-06	1.07e-07	-1.17	1.83e-10	3.81e-12	-1.0849
212741_at	MAOA	4.83e-05	3.36e-05	-1.00017	3.08e-20	4.99e-22	-2.71801	0.00155	7.36e-05	-1.87	1.53e-13	1.54e-16	-1.83964	5.51e-05	3.61e-06	-1.52	4.68e-08	1.94e-09	-2.12505
226388_at	TCEA3	3.25e-07	2.01e-07	-0.999199	6.04e-13	3.36e-14	-1.8404	0.000209	4.86e-06	-1.49	1.79e-08	3.99e-10	-1.63057	5.34e-05	3.47e-06	-1.54	1.05e-05	8.38e-07	-1.87118
219194_at	SEMA4G	7.38e-12	3.63e-12	-0.998779	4.02e-09	4.85e-10	-1.49226	0.00133	5.91e-05	-1.05	1.02e-07	3.23e-09	-1.29717	0.000157	1.32e-05	-1.32	9.7e-05	1.02e-05	-0.905142
205112_at	PLCE1	1.38e-06	8.82e-07	-0.99608	3.74e-20	6.15e-22	-2.79646	5.36e-06	2.14e-08	-1.98	2.7e-11	1.34e-13	-2.37945	1.47e-07	1.76e-09	-1.97	6.2e-21	2.95e-24	-2.76032
210868_s_at	ELOVL6	1.81e-06	1.16e-06	-0.991631	7.76e-10	8.06e-11	-2.03452	1.9e-06	4.45e-09	-1.32	0.000365	4.72e-05	-0.759611	0.00142	0.000201	-1.62	1.74e-08	6.4e-10	-1.58421
205697_at	SCGN	6.3e-18	2.27e-18	-0.991207	1.01e-40	7.63e-44	-2.4105	2.88e-06	8.12e-09	-1.69	2.09e-09	2.94e-11	-3.04586	2.56e-09	6.24e-12	-1.72	2.84e-05	2.56e-06	-1.96976
222294_s_at	RAB27A	8.65e-11	4.48e-11	-0.988627	9.92e-20	1.75e-21	-2.92363	0.00972	0.000864	-1.17	3.32e-06	1.98e-07	-1.02358	6.38e-06	2.4e-07	-1.54	8.1e-10	2.03e-11	-1.66958
227959_at	ANKRD9	3.35e-11	1.7e-11	-0.984698	3.82e-14	1.69e-15	-1.84421	4.76e-05	5.86e-07	-1.01	4.69e-10	4.68e-12	-1.29465	0.00106	0.000141	-1.05	2.06e-05	1.78e-06	-1.25101
203474_at	IQGAP2	0.000341	0.000249	-0.981555	1.42e-13	6.93e-15	-1.97199	0.000449	1.4e-05	-1.28	2.91e-06	1.7e-07	-1.24054	0.000674	8.05e-05	-1.76	9.48e-10	2.43e-11	-2.55952
218705_s_at	SNX24	1.45e-09	7.99e-10	-0.980276	1.69e-12	1.02e-13	-2.05388	0.00256	0.000142	-0.715	1.5e-08	3.24e-10	-1.15031	1.32e-05	6.08e-07	-1.02	2.77e-07	1.41e-08	-1.75223
203059_s_at	PAPSS2	5.2e-11	2.66e-11	-0.979395	5.04e-08	7.8e-09	-0.943709	5.89e-05	8.04e-07	-1.51	2.48e-09	3.63e-11	-1.39253	0.00102	0.000135	-0.814	1.19e-12	1.3e-14	-2.11233
221102_s_at	TRPM6	6.91e-12	3.4e-12	-0.976134	1.56e-23	1.41e-25	-1.70404	8.87e-05	1.47e-06	-0.81	4.79e-10	4.83e-12	-3.29992	2.27e-05	1.21e-06	-1.47	2.72e-13	2.49e-15	-4.26219
1556078_at	LOC143286	8.22e-15	3.48e-15	-0.96483	1.85e-28	6.88e-31	-2.61916	5.37e-05	7.03e-07	-1.37	2.62e-07	1e-08	-1.31163	1.47e-05	7e-07	-0.998	4.91e-10	1.16e-11	-1.73771
210580_x_at	SLX1B-SULT1A4///SLX1A-SULT1A3///SULT1A4///SULT1A3	7.57e-11	3.91e-11	-0.958125	1.52e-19	2.75e-21	-2.09991	0.000481	1.53e-05	-1.54	1.58e-07	5.49e-09	-0.90936	0.00355	0.00062	-0.975	7.18e-09	2.39e-10	-1.4731
236001_at	LINC00675	2.69e-08	1.58e-08	-0.957255	1.24e-19	2.22e-21	-1.77906	8.37e-06	4.07e-08	-1.56	3.6e-08	9.32e-10	-1.48912	0.000149	1.25e-05	-1.43	7.55e-13	7.74e-15	-1.95278
211253_x_at	PYY	1.36e-28	2.51e-29	-0.956915	1.74e-23	1.59e-25	-2.73661	9.33e-05	1.58e-06	-2.17	4.78e-12	1.38e-14	-4.64159	1.77e-08	9.01e-11	-1.14	2.77e-13	2.55e-15	-3.55033
212510_at	GPD1L	7.09e-10	3.85e-10	-0.952568	5.34e-14	2.41e-15	-1.71849	4.6e-06	1.68e-08	-1.54	2.14e-12	5e-15	-1.54038	2.45e-06	7.14e-08	-1.38	1.08e-14	6.37e-17	-1.62039
222773_s_at	GALNT12	1.73e-08	1.01e-08	-0.95105	5.4e-15	2.06e-16	-1.48523	0.00832	0.000698	-1.46	3.98e-06	2.44e-07	-1.17154	0.00256	0.000414	-0.917	2.16e-15	9.95e-18	-1.77295
218706_s_at	GRAMD3	3.23e-08	1.91e-08	-0.945004	1.14e-22	1.2e-24	-1.31326	0.000913	3.59e-05	-0.855	2.12e-11	9.73e-14	-1.54662	4.37e-07	7.46e-09	-1.73	5.92e-26	8.66e-30	-2.13492
204151_x_at	AKR1C1	1.72e-08	1e-08	-0.943679	2.32e-16	7.15e-18	-2.74856	0.023	0.00272	-1.41	0.000146	1.61e-05	-0.922588	0.000175	1.53e-05	-1.08	6.93e-07	3.96e-08	-1.59985
207957_s_at	PRKCB	1e-09	5.46e-10	-0.940868	2.32e-19	4.4e-21	-1.7363	1.66e-05	1.17e-07	-0.799	0.000193	2.24e-05	-1.16072	0.00082	0.000103	-1.44	7.63e-06	5.84e-07	-2.08346
234980_at	TMEM56	1.43e-05	9.63e-06	-0.939982	1.44e-10	1.28e-11	-1.64573	6.17e-05	8.56e-07	-1.62	5.9e-07	2.61e-08	-1.29797	8.13e-05	5.9e-06	-1.17	4.32e-07	2.34e-08	-1.69374
215118_s_at	IGH	1.09e-15	4.39e-16	-0.934692	4.11e-05	1.28e-05	-1.57116	6.55e-05	9.36e-07	-2.29	1.22e-09	1.52e-11	-3.96725	1.35e-07	1.57e-09	-1.91	2.18e-11	3.47e-13	-3.48901
243894_at	SLC41A2	9.22e-06	6.17e-06	-0.934074	1.75e-13	8.75e-15	-2.8468	0.000722	2.61e-05	-0.794	2.08e-08	4.81e-10	-1.26116	0.00017	1.47e-05	-1.72	2.49e-15	1.16e-17	-1.98445
205776_at	FMO5	0.00012	8.54e-05	-0.933892	5.14e-14	2.31e-15	-2.65172	7.71e-05	1.2e-06	-1.54	1.82e-09	2.45e-11	-2.22899	0.000143	1.19e-05	-1.72	1.66e-10	3.43e-12	-2.61627
211984_at	CALM3///CALM2///CALM1	1.49e-14	6.37e-15	-0.933619	4.47e-15	1.68e-16	-1.5883	0.000741	2.69e-05	-1.16	1.05e-11	3.88e-14	-0.795241	1.15e-07	1.27e-09	-1.13	2.83e-12	3.47e-14	-1.11769
1563792_at	AMN	5.75e-08	3.43e-08	-0.931118	2.32e-10	2.15e-11	-1.21674	0.00208	0.000108	-0.945	1.86e-06	1e-07	-1.26934	0.0145	0.00353	-1.02	1.76e-05	1.5e-06	-1.76877
224339_s_at	ANGPTL1	6.97e-17	2.65e-17	-0.930929	6.1e-05	1.98e-05	-0.727439	0.00371	0.000236	-0.855	3.06e-05	2.6e-06	-2.58402	0.0138	0.00332	-0.751	0.000128	1.4e-05	-2.11555
201968_s_at	PGM1	1.49e-07	9.06e-08	-0.926843	2.02e-12	1.24e-13	-1.50638	9.59e-06	5.09e-08	-1.33	1.34e-10	1.01e-12	-1.46045	4.61e-05	2.89e-06	-1.16	5.54e-11	1.01e-12	-1.81699
203680_at	PRKAR2B	4.86e-05	3.38e-05	-0.924602	4.8e-21	6.66e-23	-2.82904	0.000722	2.62e-05	-1.88	0.000224	2.67e-05	-0.824414	1.44e-06	3.54e-08	-2.31	4.97e-06	3.61e-07	-2.30281
33494_at	ETFDH	4.4e-08	2.61e-08	-0.92148	2.16e-22	2.39e-24	-2.00595	1.6e-05	1.11e-07	-1.54	2.28e-11	1.09e-13	-1.46448	5.65e-08	4.67e-10	-1.76	5.5e-18	1.2e-20	-2.4364
227189_at	CPNE5	1.75e-20	5.48e-21	-0.920437	1.01e-08	1.32e-09	-1.19229	0.000308	8.36e-06	-0.917	2.2e-06	1.23e-07	-1.25611	7.53e-07	1.53e-08	-1.29	7.4e-06	5.64e-07	-1.45181
223427_s_at	EPB41L4B	1.46e-07	8.87e-08	-0.919219	6.3e-05	2.05e-05	-0.760183	7.77e-05	1.21e-06	-0.968	4.6e-08	1.25e-09	-1.203	0.000866	0.00011	-1.46	1.68e-11	2.6e-13	-1.77764
208813_at	GOT1	1.88e-10	9.89e-11	-0.913401	5.92e-08	9.35e-09	-0.960483	2.39e-06	6.38e-09	-0.912	7.81e-08	2.36e-09	-0.79622	0.000994	0.00013	-0.875	1.52e-08	5.51e-10	-1.28349
1559322_at	LOC727916	5.99e-12	2.93e-12	-0.912165	6.66e-14	3.06e-15	-2.0591	0.0016	7.68e-05	-1.05	5.72e-08	1.61e-09	-1.29517	0.00167	0.000246	-0.759	1.54e-06	9.77e-08	-2.03847
231251_at	WIPF2	3.7e-18	1.32e-18	-0.906291	4.97e-09	6.09e-10	-1.76579	0.00152	7.13e-05	-0.787	5.09e-09	8.8e-11	-0.812538	1.63e-07	2.01e-09	-0.736	2.56e-06	1.73e-07	-0.811209
220951_s_at	A1CF	3.33e-07	2.06e-07	-0.906207	5.35e-13	2.94e-14	-2.38233	0.000269	6.97e-06	-1.44	1.05e-06	5.07e-08	-1.33099	0.0439	0.0141	-0.833	1.96e-06	1.28e-07	-1.32748
213119_at	SLC36A1	3.85e-09	2.17e-09	-0.90439	4.05e-18	9.17e-20	-2.38867	0.036	0.00499	-1.02	8.45e-12	2.97e-14	-1.97383	0.00055	6.27e-05	-1.13	2.19e-17	5.76e-20	-2.05779
1552612_at	CDC42SE2	6.96e-08	4.16e-08	-0.904182	1.45e-10	1.3e-11	-1.19803	0.00132	5.9e-05	-0.716	0.000653	9.3e-05	-0.740436	0.000294	2.88e-05	-1.43	5.78e-10	1.4e-11	-2.06429
229889_at	LRRC75A	1.91e-09	1.06e-09	-0.904122	5.7e-14	2.58e-15	-1.54008	0.00133	5.97e-05	-1.51	1.21e-10	8.95e-13	-1.51629	0.000822	0.000103	-0.912	5.74e-09	1.85e-10	-1.47887
219076_s_at	PXMP2	3.65e-12	1.77e-12	-0.902899	1.22e-14	4.93e-16	-1.97306	0.00152	7.12e-05	-1.05	2.24e-13	2.42e-16	-1.38174	0.000162	1.38e-05	-0.896	1.55e-12	1.76e-14	-1.60286
205821_at	KLRC4-KLRK1///KLRK1	4.49e-12	2.19e-12	-0.901508	7.43e-18	1.8e-19	-1.60159	0.0413	0.00602	-0.702	0.000157	1.76e-05	-0.946747	0.000187	1.65e-05	-0.749	2.21e-05	1.93e-06	-1.76782
226490_at	NHSL1	3.62e-09	2.04e-09	-0.900616	2.85e-16	8.94e-18	-2.63834	0.00041	1.23e-05	-1.36	3.15e-09	4.89e-11	-1.28377	0.0017	0.000251	-1	9.68e-16	3.93e-18	-1.83574
205530_at	ETFDH	1.45e-07	8.82e-08	-0.90028	2.72e-24	2.17e-26	-1.92868	6.65e-06	2.92e-08	-1.53	5.72e-12	1.72e-14	-1.43622	3.14e-08	1.95e-10	-1.8	1.78e-19	1.92e-22	-2.44123
235512_at	CDKL1	6.92e-15	2.92e-15	-0.898035	9.57e-25	6.91e-27	-2.55659	7.43e-06	3.46e-08	-0.866	2.17e-08	5.07e-10	-1.53612	1.26e-05	5.73e-07	-0.93	9.22e-07	5.43e-08	-2.24727
225757_s_at	CLMN	1.17e-14	5e-15	-0.897223	1.76e-19	3.23e-21	-1.71013	0.000191	4.22e-06	-1.21	1.88e-05	1.47e-06	-1.20286	0.00332	0.00057	-0.732	0.00063	8.53e-05	-1.55511
209607_x_at	SLX1B-SULT1A4///SLX1A-SULT1A3///SULT1A4///SULT1A3	8.12e-09	4.65e-09	-0.897128	7.76e-11	6.56e-12	-1.71977	0.000662	2.33e-05	-1.56	2.06e-07	7.5e-09	-1.10199	0.00114	0.000154	-1.15	7.62e-12	1.05e-13	-1.85613
223798_at	SLC41A2	2.33e-05	1.59e-05	-0.891626	6.57e-15	2.54e-16	-2.64295	0.000903	3.54e-05	-0.721	1.1e-07	3.55e-09	-1.27331	0.000444	4.82e-05	-1.57	7.01e-11	1.32e-12	-1.96078
228478_at	SPPL2A	3.6e-07	2.23e-07	-0.891393	2.2e-09	2.52e-10	-1.03633	0.000215	5.05e-06	-1.02	1.34e-11	5.31e-14	-1.27704	5.8e-06	2.14e-07	-1.06	6.06e-10	1.47e-11	-1.80374
223194_s_at	SLC22A23	1.16e-09	6.37e-10	-0.880323	7.29e-14	3.38e-15	-2.75501	0.000276	7.21e-06	-1.52	2.88e-10	2.56e-12	-1.42254	7.87e-06	3.15e-07	-1.22	4.58e-13	4.43e-15	-1.81003
228993_s_at	BBIP1	9.05e-10	4.93e-10	-0.877032	5.28e-27	2.4e-29	-2.11113	0.00231	0.000124	-1.55	5.56e-11	3.31e-13	-1.68071	1.71e-05	8.5e-07	-0.755	9.89e-10	2.56e-11	-2.16228
235299_at	SLC41A2	3.99e-05	2.76e-05	-0.876494	1.05e-16	3.08e-18	-2.3557	4.25e-05	4.86e-07	-1.03	1.08e-09	1.32e-11	-1.47793	0.00161	0.000234	-1.19	9.95e-13	1.06e-14	-2.26212
209515_s_at	RAB27A	3.08e-08	1.81e-08	-0.870933	9.17e-24	7.97e-26	-1.95234	0.00457	0.000316	-1.26	4.76e-07	2.03e-08	-1.11267	4.35e-06	1.49e-07	-1.69	6.09e-09	1.99e-10	-1.5419
204037_at	LPAR1	5.79e-09	3.29e-09	-0.870308	1.43e-16	4.27e-18	-2.18217	0.0231	0.00274	-1.06	1.82e-06	9.79e-08	-0.71429	2.76e-10	2.92e-13	-1.55	4.65e-09	1.45e-10	-1.31597
202746_at	ITM2A	3.71e-05	2.56e-05	-0.86877	4.04e-19	7.96e-21	-2.52031	5.43e-05	7.14e-07	-1.14	2.61e-08	6.35e-10	-1.531	4.64e-09	1.42e-11	-2.74	3.06e-08	1.21e-09	-2.64065
230991_at	LOC102724156	8.2e-14	3.65e-14	-0.867356	3.79e-23	3.62e-25	-2.89982	3.74e-05	3.93e-07	-1.36	3.93e-13	5.32e-16	-2.16168	5.1e-08	4.01e-10	-1.26	9.73e-10	2.51e-11	-3.53533
220591_s_at	EFHC2	2.44e-05	1.67e-05	-0.867353	7.13e-23	7.21e-25	-2.71176	8.5e-05	1.39e-06	-1.28	7.22e-11	4.61e-13	-2.03625	0.0103	0.00231	-0.863	3.08e-07	1.59e-08	-2.01893
233477_at	KLK15	3.11e-16	1.22e-16	-0.866201	0.000518	0.000209	-1.01121	0.0353	0.00486	-0.978	0.00152	0.00025	-1.37583	0.00197	0.000301	-1.11	0.000962	0.000139	-1.74477
204264_at	CPT2	1.17e-09	6.41e-10	-0.862965	8.76e-14	4.12e-15	-2.04455	4.46e-05	5.18e-07	-1.29	4.01e-10	3.84e-12	-1.05114	1.05e-05	4.58e-07	-1.31	6.67e-11	1.25e-12	-1.3075
240509_s_at	GREM2	2.92e-12	1.41e-12	-0.862529	1.33e-05	3.68e-06	-0.804294	0.00108	4.53e-05	-1.43	2.36e-06	1.33e-07	-3.56559	2.7e-05	1.49e-06	-1.37	3.16e-07	1.64e-08	-3.71041
209713_s_at	SLC35D1	4.97e-09	2.82e-09	-0.860567	1.21e-06	2.59e-07	-0.77416	8.09e-05	1.28e-06	-1.12	1.23e-05	9.03e-07	-1.29543	5.43e-06	1.98e-07	-1.47	2.97e-12	3.65e-14	-2.27255
204897_at	PTGER4	7.56e-06	5.03e-06	-0.859343	1.21e-11	8.67e-13	-2.10893	0.000469	1.48e-05	-1.16	6.95e-05	6.81e-06	-0.776025	1.63e-05	7.95e-07	-1.54	1.72e-05	1.46e-06	-1.49517
235766_x_at	RAB27A	9.48e-08	5.71e-08	-0.858028	6.12e-24	5.22e-26	-2.50698	0.0237	0.00284	-1.17	5.04e-06	3.2e-07	-0.958641	1.14e-06	2.6e-08	-1.79	1.05e-09	2.75e-11	-1.60139
35974_at	LRMP	3.53e-07	2.19e-07	-0.856897	4.44e-16	1.44e-17	-1.93581	0.000173	3.65e-06	-1.17	7.34e-09	1.36e-10	-1.74747	6.39e-07	1.23e-08	-1.58	9.7e-09	3.33e-10	-2.79298
204931_at	TCF21	5.98e-14	2.64e-14	-0.855502	0.000231	8.62e-05	-1.07771	0.0346	0.00474	-1.12	7.81e-07	3.61e-08	-1.56513	2.22e-05	1.18e-06	-1.6	2.26e-07	1.13e-08	-1.72662
1552281_at	SLC39A5	1.89e-08	1.1e-08	-0.853206	4.24e-12	2.78e-13	-1.65356	0.00931	0.000812	-1.12	2.07e-05	1.65e-06	-2.01444	0.00648	0.0013	-0.707	0.0289	0.0076	-0.795685
228810_at	CCNYL1	1.4e-06	8.94e-07	-0.852689	2.62e-12	1.64e-13	-1.73107	1.66e-05	1.17e-07	-0.98	0.000573	7.96e-05	-0.794485	4.45e-06	1.53e-07	-1.93	8.38e-15	4.71e-17	-1.67697
243780_at		1.61e-19	5.31e-20	-0.850822	9.18e-09	1.19e-09	-1.0058	0.0134	0.00132	-0.88	0.000784	0.000116	-1.41946	8.5e-05	6.25e-06	-1.25	0.000182	2.09e-05	-1.8203
204777_s_at	MAL	2.15e-23	5.63e-24	-0.84904	1.26e-12	7.43e-14	-1.5682	7.07e-06	3.24e-08	-1.15	3.38e-10	3.12e-12	-1.43955	0.000896	0.000115	-1.18	0.000207	2.42e-05	-1.20939
205874_at	ITPKA	1.37e-08	7.96e-09	-0.841357	7.29e-23	7.4e-25	-3.09183	0.00164	7.91e-05	-0.946	5.04e-06	3.21e-07	-1.82536	1.58e-07	1.95e-09	-1.81	5.83e-07	3.27e-08	-2.82489
202747_s_at	ITM2A	6.07e-12	2.97e-12	-0.841194	4.81e-15	1.82e-16	-1.93708	0.000119	2.19e-06	-1.13	8.39e-08	2.57e-09	-1.67739	1.53e-06	3.82e-08	-1.37	4.99e-05	4.83e-06	-1.93049
216699_s_at	KLK1	6.56e-10	3.55e-10	-0.839848	0.000138	4.88e-05	-1.07538	0.0381	0.0054	-1.32	0.00418	0.000816	-0.730594	0.00575	0.00113	-0.979	0.0037	0.000664	-0.961448
227176_at	SLC2A13	4.03e-06	2.64e-06	-0.839435	1.34e-16	4.01e-18	-2.89584	0.0142	0.00143	-0.98	5.86e-06	3.81e-07	-0.986184	1.22e-06	2.84e-08	-1.52	1.38e-16	4.45e-19	-2.02619
205414_s_at	ARHGAP44	8.28e-06	5.52e-06	-0.838787	5.39e-11	4.38e-12	-2.5654	4.25e-05	4.87e-07	-2.22	2.98e-13	3.48e-16	-2.30294	1.04e-05	4.51e-07	-1.81	1.03e-09	2.68e-11	-2.36934
225939_at	EIF4E3	1.02e-05	6.82e-06	-0.836901	2.28e-11	1.71e-12	-2.4638	0.000751	2.74e-05	-0.739	1.41e-08	3.02e-10	-1.07032	3.23e-06	1.02e-07	-1.62	5.85e-09	1.9e-10	-2.2282
219093_at	PID1	0.00057	0.000421	-0.834568	2.52e-13	1.31e-14	-1.87404	0.000113	2.05e-06	-1.29	1.5e-07	5.15e-09	-1.48349	0.00118	0.00016	-1.25	3.04e-06	2.08e-07	-1.56509
210946_at	PLPP1	4.01e-07	2.5e-07	-0.831488	2.39e-19	4.54e-21	-1.77315	0.000299	8.05e-06	-0.862	5.42e-08	1.51e-09	-1.48895	7.55e-08	7.12e-10	-1.9	1.23e-16	3.93e-19	-2.17483
213143_at	C2orf72	8.74e-10	4.76e-10	-0.828172	1.34e-24	9.91e-27	-2.57385	8.43e-06	4.16e-08	-1.45	0.000817	0.000121	-1.08638	1.53e-06	3.82e-08	-1.16	7.37e-07	4.23e-08	-1.59306
234312_s_at	ACSS2	2.71e-10	1.44e-10	-0.826043	1.2e-13	5.8e-15	-1.97955	0.00972	0.000864	-1.02	4.6e-09	7.72e-11	-1.08459	0.00156	0.000226	-0.841	4.91e-06	3.56e-07	-1.00648
208337_s_at	NR5A2	5.16e-17	1.95e-17	-0.824675	1.77e-22	1.94e-24	-1.90013	5.44e-05	7.17e-07	-0.793	7.8e-08	2.35e-09	-1.78313	3.56e-05	2.1e-06	-0.726	5.05e-09	1.6e-10	-2.66302
213805_at	ABHD5	3.61e-08	2.13e-08	-0.824222	2.06e-11	1.54e-12	-0.948541	6.14e-05	8.45e-07	-0.715	2.33e-05	1.89e-06	-0.801501	2.05e-05	1.06e-06	-1.14	1.06e-12	1.14e-14	-1.72399
202350_s_at	LOC100506558///MATN2	0.0101	0.00815	-0.822204	8.55e-23	8.86e-25	-3.21092	0.000221	5.25e-06	-2.21	8.56e-10	9.91e-12	-1.7179	0.000953	0.000124	-1.71	9.59e-07	5.68e-08	-2.19887
200731_s_at	PTP4A1	2.06e-07	1.26e-07	-0.821595	5.43e-17	1.53e-18	-1.58548	5.7e-06	2.33e-08	-1.19	9.84e-06	6.95e-07	-0.916193	2.16e-05	1.14e-06	-1.44	1.06e-12	1.14e-14	-1.51559
202741_at	PRKACB	0.000573	0.000424	-0.821415	1.79e-19	3.31e-21	-2.3307	0.000806	3.02e-05	-1.32	8.21e-09	1.56e-10	-2.01276	7.82e-06	3.12e-07	-1.72	2.19e-11	3.5e-13	-2.70597
225283_at	ARRDC4	2.92e-05	2e-05	-0.818085	9.87e-13	5.71e-14	-1.88449	0.00207	0.000108	-1.02	4.63e-10	4.59e-12	-1.47071	2.32e-06	6.63e-08	-1.68	1.79e-06	1.15e-07	-1.26526
206093_x_at	TNXB///TNXA	8.11e-16	3.25e-16	-0.813977	3.07e-07	5.69e-08	-0.76087	0.00182	9.1e-05	-1.21	8.93e-09	1.74e-10	-1.90064	0.00013	1.05e-05	-1.54	3.49e-07	1.84e-08	-2.25561
227676_at	FAM3D	0.000328	0.000239	-0.813771	2.93e-08	4.28e-09	-1.30434	0.00624	0.000477	-1.33	1.89e-05	1.48e-06	-1.4798	0.0219	0.00589	-1.14	0.00307	0.000534	-1.46887
230559_x_at	FGD4	7.16e-09	4.09e-09	-0.810414	1.06e-14	4.19e-16	-1.61846	0.00072	2.6e-05	-0.851	0.000237	2.86e-05	-0.711539	2.34e-05	1.25e-06	-1.05	1.61e-06	1.03e-07	-1.41956
222307_at	PDCD4-AS1	1.94e-18	6.82e-19	-0.803569	2.32e-21	2.99e-23	-1.7256	2.35e-05	1.93e-07	-0.764	7.19e-06	4.83e-07	-0.935928	4.3e-05	2.65e-06	-0.788	0.000267	3.21e-05	-1.6187
218025_s_at	ECI2	0.000133	9.5e-05	-0.803055	1.13e-10	9.87e-12	-1.05381	8.54e-05	1.4e-06	-1.47	8.65e-08	2.68e-09	-1.31846	0.00137	0.000193	-0.963	5.81e-08	2.47e-09	-1.78983
227682_at	SPPL2A	2.38e-08	1.39e-08	-0.797497	2.3e-15	8.33e-17	-2.08269	0.00228	0.000121	-0.783	1.42e-10	1.09e-12	-1.15071	1.5e-07	1.82e-09	-1.36	1.9e-15	8.57e-18	-1.80797
226844_at	MOB3B	1.4e-06	8.97e-07	-0.79628	1.97e-13	9.94e-15	-3.07405	0.000141	2.8e-06	-1.25	1.77e-09	2.38e-11	-1.35626	1.92e-06	5.17e-08	-1.27	3.45e-12	4.33e-14	-1.58778
222716_s_at	SNX24	4.25e-11	2.17e-11	-0.794209	2.57e-17	6.86e-19	-1.96405	0.00462	0.000321	-0.72	5.07e-11	2.94e-13	-1.36166	2.68e-06	8.02e-08	-0.769	3.38e-07	1.77e-08	-1.7349
222957_at	NEU4	5.16e-27	1.06e-27	-0.794161	6.54e-20	1.13e-21	-2.56239	0.000636	2.2e-05	-1.35	6.43e-08	1.86e-09	-1.41943	3.05e-07	4.71e-09	-0.797	0.000539	7.15e-05	-1.30685
219728_at	MYOT	2.65e-14	1.15e-14	-0.792499	5.98e-14	2.73e-15	-1.57269	5.83e-06	2.41e-08	-1.34	3.95e-17	2.17e-21	-4.46426	0.00186	0.00028	-0.842	1.34e-09	3.63e-11	-3.81277
218272_at	TTC38	1.48e-11	7.39e-12	-0.791285	6.91e-11	5.78e-12	-1.96719	0.000826	3.13e-05	-0.79	3.23e-07	1.28e-08	-1.07975	0.000294	2.88e-05	-0.848	4.67e-05	4.48e-06	-1.0195
228766_at	CD36	3.16e-10	1.68e-10	-0.788697	1.75e-13	8.73e-15	-2.35016	0.00844	0.000713	-0.897	3.24e-11	1.7e-13	-2.11039	0.000249	2.36e-05	-1.71	4.65e-10	1.09e-11	-3.44729
224207_x_at	MMP28	3.29e-23	8.73e-24	-0.778269	8.06e-29	2.71e-31	-2.41354	0.00026	6.66e-06	-0.984	2.55e-09	3.73e-11	-1.68625	8.67e-09	3.63e-11	-0.883	1.7e-06	1.09e-07	-1.97982
227177_at	CORO2A	8.32e-06	5.54e-06	-0.775764	2.89e-08	4.21e-09	-1.25198	0.00709	0.000565	-0.73	3.62e-05	3.17e-06	-0.88567	0.00411	0.000741	-1.23	1.53e-06	9.68e-08	-0.945645
203498_at	RCAN2	2.79e-06	1.81e-06	-0.774932	2.21e-13	1.14e-14	-1.68432	0.00244	0.000133	-1.02	4.53e-07	1.91e-08	-1.36069	2.23e-05	1.18e-06	-1.38	2.2e-08	8.37e-10	-1.58708
202070_s_at	IDH3A	1.59e-09	8.76e-10	-0.77272	3.79e-11	3e-12	-2.10094	2.98e-06	8.55e-09	-1.23	1.22e-08	2.53e-10	-0.907347	0.000596	6.93e-05	-0.938	3.13e-08	1.25e-09	-1.07814
225626_at	PAG1	0.000285	0.000207	-0.771972	8.81e-16	3.03e-17	-3.49503	0.000148	2.98e-06	-1.55	1.11e-08	2.27e-10	-1.35958	3.03e-05	1.72e-06	-1.53	2.01e-10	4.21e-12	-1.97199
205267_at	POU2AF1	0.00505	0.00398	-0.769375	9.66e-05	3.29e-05	-1.36973	0.00311	0.000185	-1.67	0.00408	0.000794	-1.42851	7.2e-05	5.06e-06	-2.34	6.06e-05	6.02e-06	-2.17876
201540_at	FHL1	0.000402	0.000294	-0.764314	9.01e-08	1.48e-08	-1.3346	0.00228	0.000122	-1.48	0.000623	8.8e-05	-0.990548	7.43e-07	1.5e-08	-3.09	6.77e-07	3.86e-08	-1.93064
231975_s_at	MIER3	0.000116	8.21e-05	-0.763776	4.18e-17	1.15e-18	-1.78387	5.94e-06	2.47e-08	-1.01	4.02e-08	1.06e-09	-1.56721	0.000107	8.34e-06	-1.82	1.9e-23	4.52e-27	-2.26429
230109_at	PDE7B	2.63e-21	7.83e-22	-0.763698	2.54e-16	7.9e-18	-1.82659	0.00418	0.000278	-0.778	2.12e-09	2.98e-11	-1.46791	6.55e-06	2.49e-07	-1.01	1.2e-06	7.34e-08	-2.2952
240422_at		0.000356	0.00026	-0.760353	8.48e-16	2.9e-17	-2.53067	0.000157	3.19e-06	-1.48	4.59e-09	7.69e-11	-2.47286	0.000177	1.54e-05	-1.49	7.01e-11	1.32e-12	-3.20304
209600_s_at	ACOX1	4.23e-08	2.51e-08	-0.760273	8.35e-13	4.75e-14	-1.46934	0.000359	1.03e-05	-0.907	2.42e-08	5.78e-10	-1.09013	0.0295	0.00849	-0.709	2e-11	3.16e-13	-1.39636
241114_s_at	ACAA2	3.75e-11	1.91e-11	-0.759163	2.15e-12	1.33e-13	-1.37367	0.0477	0.0073	-0.917	9.45e-07	4.49e-08	-1.17924	5.38e-05	3.5e-06	-0.782	0.000208	2.43e-05	-2.15921
227366_at	RILP	3.48e-18	1.24e-18	-0.752653	2.51e-22	2.8e-24	-1.26047	3.27e-06	1e-08	-0.937	1.21e-08	2.51e-10	-1.0883	1.92e-07	2.53e-09	-0.907	1.06e-12	1.13e-14	-1.34515
204613_at	PLCG2	9.99e-08	6.03e-08	-0.750437	3.84e-14	1.7e-15	-1.97251	0.0121	0.00115	-0.794	3.5e-05	3.05e-06	-1.27058	2.83e-05	1.58e-06	-0.978	5.16e-08	2.17e-09	-1.40993
234632_x_at		3.68e-05	2.54e-05	-0.747816	5.35e-17	1.51e-18	-1.96557	0.0381	0.00539	-1.23	7.27e-05	7.18e-06	-1.86563	0.000456	4.99e-05	-1.55	0.000197	2.28e-05	-2.92587
230082_at		3.94e-07	2.45e-07	-0.747638	1.02e-14	4.05e-16	-2.74389	8.62e-05	1.41e-06	-0.757	1.64e-09	2.17e-11	-1.10515	7.68e-06	3.05e-07	-1.43	1.31e-11	1.95e-13	-1.27116
229657_at	THRB	0.0015	0.00114	-0.747423	3.68e-20	6.05e-22	-3.00924	0.00486	0.000344	-1.01	1.2e-07	3.98e-09	-2.85692	6.58e-09	2.38e-11	-2.64	1.64e-09	4.55e-11	-2.63211
242871_at	PAQR5	0.000531	0.000392	-0.742405	1.06e-18	2.2e-20	-2.80616	0.000601	2.05e-05	-1.36	1.75e-11	7.63e-14	-2.48559	0.0338	0.0101	-0.953	1.44e-08	5.17e-10	-2.08463
214601_at	TPH1	1.01e-08	5.79e-09	-0.736295	8.38e-49	1.82e-52	-4.62987	0.00126	5.52e-05	-1.79	1.23e-11	4.78e-14	-5.05263	0.00094	0.000122	-1.47	1.05e-06	6.3e-08	-3.85298
228143_at	CP	4e-18	1.43e-18	-0.728047	7.44e-18	1.8e-19	-1.39199	0.000501	1.61e-05	-1.36	7.55e-10	8.35e-12	-2.01976	0.000367	3.8e-05	-0.873	2.44e-07	1.23e-08	-2.27387
213386_at	TMEM246	4.23e-06	2.77e-06	-0.727793	2.35e-11	1.78e-12	-1.89282	0.000743	2.71e-05	-0.786	0.000172	1.95e-05	-0.772267	6.3e-07	1.21e-08	-1.33	0.000107	1.15e-05	-0.877044
218364_at	LRRFIP2	5.95e-10	3.21e-10	-0.727535	3.76e-15	1.4e-16	-1.57005	1.96e-05	1.52e-07	-1.06	1.08e-08	2.17e-10	-0.779401	3.42e-07	5.43e-09	-0.94	1.79e-09	4.99e-11	-1.01097
225809_at	PARM1	0.00231	0.00178	-0.723413	1.3e-12	7.69e-14	-1.826	0.000801	2.99e-05	-1.35	0.000979	0.00015	-1.11842	4.62e-07	8.1e-09	-2.04	6.66e-06	5.02e-07	-1.94396
214211_at	FTH1	2.17e-07	1.33e-07	-0.717035	4.63e-14	2.07e-15	-1.98542	0.000629	2.17e-05	-0.824	1.91e-09	2.62e-11	-1.12112	9.95e-07	2.2e-08	-1.04	1.38e-10	2.82e-12	-1.58047
206709_x_at	GPT	2.51e-23	6.61e-24	-0.714982	8.17e-10	8.52e-11	-0.862533	1.74e-05	1.25e-07	-2.01	9.68e-10	1.16e-11	-1.17097	3.15e-07	4.88e-09	-0.833	9.09e-10	2.32e-11	-1.52844
204301_at	KBTBD11	0.000177	0.000127	-0.708438	2.36e-13	1.22e-14	-2.27298	1.45e-06	2.87e-09	-1.21	7.78e-09	1.46e-10	-1.2248	0.00353	0.000616	-0.975	6.73e-06	5.08e-07	-1.39306
213285_at	TMEM30B	0.000148	0.000105	-0.708211	2.05e-14	8.52e-16	-1.92082	0.00388	0.000252	-1.09	3.61e-08	9.33e-10	-0.917652	0.0147	0.00358	-1.34	2.52e-13	2.27e-15	-1.48158
209614_at	ADH1B	5.85e-26	1.3e-26	-0.704052	5.22e-07	1.02e-07	-0.735771	6.98e-05	1.04e-06	-0.958	9.01e-06	6.27e-07	-1.98834	0.000112	8.83e-06	-0.703	2.51e-09	7.22e-11	-2.83968
229499_at	CAPN13	8.81e-08	5.3e-08	-0.701704	5.08e-16	1.67e-17	-2.95259	0.00545	0.000402	-1.37	1.4e-12	2.87e-15	-3.53441	2.41e-06	6.99e-08	-1.16	1.15e-06	6.98e-08	-2.26939
234971_x_at	PLCD3	2.04e-15	8.36e-16	-0.70112	9.55e-12	6.68e-13	-1.14516	1.33e-05	8e-08	-1.32	2.73e-05	2.28e-06	-1.29065	5.14e-06	1.84e-07	-0.886	5.6e-08	2.37e-09	-1.86199
212501_at	CEBPB	8.81e-10	4.8e-10	0.715666	2.59e-06	6.03e-07	0.839554	3.09e-05	2.96e-07	1.38	3.48e-14	2.74e-17	1.54561	0.0038	0.000673	0.818	8.4e-21	4.46e-24	2.15577
204490_s_at	CD44	8.17e-06	5.44e-06	0.726329	3.64e-39	3.29e-42	2.17642	2.66e-05	2.33e-07	1.24	1.63e-09	2.15e-11	1.47276	1.29e-07	1.48e-09	1.5	1.04e-08	3.62e-10	1.32107
224176_s_at	AXIN2	1.33e-09	7.31e-10	0.728444	4.87e-12	3.23e-13	2.32432	1.56e-05	1.06e-07	1.72	4.95e-05	4.59e-06	1.53315	2.01e-05	1.04e-06	0.725	7.97e-09	2.68e-10	2.13965
210319_x_at	MSX2	0.00414	0.00325	0.728449	3.88e-18	8.77e-20	3.57841	0.000162	3.35e-06	3.03	2.6e-11	1.27e-13	3.26149	0.000172	1.49e-05	1.94	0.000176	2.01e-05	2.18608
212488_at	COL5A1	2.71e-05	1.86e-05	0.738661	0.00338	0.00165	1.03842	0.00626	0.000479	1.92	0.0055	0.00113	0.713225	0.0313	0.00918	1.01	0.00126	0.000189	1.22931
202779_s_at	UBE2S	4.49e-06	2.95e-06	0.739444	1.54e-20	2.34e-22	2.46614	0.00334	0.000204	1.02	1.45e-10	1.12e-12	1.70416	0.00356	0.000622	0.949	3.52e-15	1.7e-17	2.39154
225802_at	TOP1MT	1.38e-05	9.33e-06	0.741971	1.66e-06	3.7e-07	0.934372	5.84e-08	3.35e-11	1.29	0.000111	1.17e-05	0.756629	8.06e-09	3.29e-11	2.17	3.4e-10	7.68e-12	1.67789
227195_at	ZNF503	2.74e-05	1.88e-05	0.742665	3.9e-17	1.07e-18	1.5677	0.0216	0.0025	1.03	1.15e-05	8.33e-07	0.876514	0.00071	8.6e-05	1.28	1.49e-07	7.04e-09	1.93502
219956_at	GALNT6	1.72e-06	1.11e-06	0.746407	7.57e-25	5.24e-27	2.66128	4.61e-05	5.5e-07	0.877	0.00726	0.00157	0.825061	1.21e-06	2.84e-08	1.66	5.78e-07	3.23e-08	1.87706
225699_at	LOC101928927///SNORA9///SNHG15	1.87e-10	9.83e-11	0.748914	1.68e-14	6.91e-16	1.46973	8.43e-06	4.18e-08	1.22	3.57e-08	9.22e-10	1.20318	1.16e-05	5.17e-07	1.08	1.39e-16	4.49e-19	1.60882
211318_s_at	RAE1	1.67e-07	1.02e-07	0.752614	7.78e-07	1.58e-07	1.03501	0.0287	0.00366	0.794	4.19e-10	4.07e-12	0.93392	1.44e-08	6.88e-11	1.76	1.17e-12	1.27e-14	1.52697
218412_s_at	GTF2IRD1	4.54e-08	2.7e-08	0.752923	8.2e-27	3.81e-29	2.09311	3.25e-06	9.8e-09	1.84	1.37e-12	2.79e-15	1.44445	1.48e-07	1.77e-09	1.66	2.62e-22	7.68e-26	2.23548
229050_s_at	SNORA17B///SNORA17A///SNHG7	1.22e-10	6.37e-11	0.757099	2.06e-10	1.89e-11	1.25114	0.00795	0.000657	1.29	0.00106	0.000164	0.911703	0.00868	0.00186	0.712	4.65e-05	4.45e-06	0.926229
213816_s_at	MET	5.38e-05	3.75e-05	0.758046	5.3e-08	8.25e-09	1.73251	0.000148	2.99e-06	1.49	5.86e-09	1.03e-10	1.53317	6.86e-10	1.02e-12	2.32	8.11e-06	6.27e-07	1.50676
208433_s_at	LRP8	6.79e-08	4.06e-08	0.759705	1.22e-10	1.08e-11	1.24264	1.58e-05	1.09e-07	1.34	1.09e-08	2.22e-10	1.57358	0.000236	2.2e-05	1.01	1.18e-17	2.74e-20	2.50578
202357_s_at	CFB	0.000224	0.000161	0.765731	5.2e-06	1.3e-06	1.20267	0.00335	0.000205	1.62	5.24e-08	1.45e-09	1.88276	1.6e-05	7.79e-07	1.73	0.000276	3.34e-05	1.37997
219911_s_at	SLCO4A1	5.88e-05	4.11e-05	0.785278	1.59e-21	1.97e-23	3.30179	3.71e-07	4.27e-10	2.09	3.39e-11	1.79e-13	2.54793	2.22e-06	6.25e-08	2.02	3.47e-15	1.67e-17	3.34269
221577_x_at	GDF15	0.0041	0.00321	0.793519	2.36e-08	3.37e-09	1.73193	0.00123	5.33e-05	2.07	9.16e-12	3.27e-14	3.05195	0.0146	0.00354	1.63	3.64e-15	1.78e-17	3.22953
212203_x_at	IFITM3	2.68e-08	1.57e-08	0.798015	3.87e-19	7.59e-21	1.38109	5.78e-06	2.38e-08	1.36	4.4e-09	7.3e-11	1.23805	1.57e-05	7.6e-07	1.17	8.14e-15	4.51e-17	1.84804
203313_s_at	TGIF1	2.92e-10	1.55e-10	0.822901	7.38e-07	1.49e-07	0.703146	0.00123	5.32e-05	0.912	1.09e-08	2.21e-10	0.898755	2.71e-05	1.5e-06	1.1	2.01e-07	9.84e-09	1.00874
230656_s_at	UTP4	4.78e-10	2.57e-10	0.82643	7.22e-08	1.16e-08	0.983385	0.000117	2.15e-06	0.778	1.7e-07	5.96e-09	0.904037	1.21e-05	5.45e-07	1.39	1.61e-13	1.35e-15	1.55475
227829_at	LARGE2	1.41e-10	7.35e-11	0.828076	4.47e-09	5.44e-10	1.29191	0.0219	0.00254	1.09	1.03e-06	4.96e-08	1.75598	0.00138	0.000194	0.782	2.1e-06	1.38e-07	1.63917
216088_s_at	PSMA7	1.29e-09	7.07e-10	0.83938	4.54e-07	8.74e-08	0.911388	0.00148	6.87e-05	0.76	1.22e-09	1.51e-11	1.05106	1.2e-05	5.4e-07	1.16	2.71e-08	1.05e-09	1.43688
219049_at	CSGALNACT1	5.8e-05	4.05e-05	0.850869	5.01e-10	4.97e-11	1.5998	1.18e-05	6.89e-08	1.2	1.16e-08	2.37e-10	1.75029	0.00545	0.00106	0.892	1.92e-05	1.65e-06	1.77262
206336_at	CXCL6	0.000233	0.000168	0.852988	1.47e-09	1.62e-10	1.96472	8.49e-06	4.24e-08	1.63	1.11e-07	3.62e-09	3.30139	0.00431	0.000787	0.973	7.84e-06	6.03e-07	2.47966
239433_at	LRRC8E	9.12e-08	5.49e-08	0.864611	3.98e-08	6e-09	1.20526	5e-05	6.32e-07	1.17	2.25e-06	1.26e-07	2.21108	3.94e-05	2.37e-06	1.26	6.65e-14	5.03e-16	2.87185
244825_at	SHROOM4	7.66e-12	3.77e-12	0.868839	5.3e-10	5.29e-11	0.933507	4.16e-05	4.73e-07	0.806	0.0466	0.0147	0.860877	7.87e-08	7.5e-10	1.11	5.46e-09	1.76e-10	2.47704
219479_at	KDELC1	4.7e-10	2.53e-10	0.870286	1.37e-14	5.54e-16	1.7095	0.00653	0.000507	1.1	3.02e-08	7.57e-10	1.11368	4.29e-06	1.46e-07	1.2	2.07e-11	3.29e-13	1.35148
203700_s_at	DIO2	2.03e-08	1.19e-08	0.878152	0.000359	0.00014	0.90595	6.27e-05	8.84e-07	1.46	1.79e-05	1.39e-06	1.23656	0.000424	4.56e-05	0.977	0.0097	0.00205	0.861227
1557905_s_at	CD44	2.78e-08	1.63e-08	0.879692	8.68e-37	1e-39	2.25306	8.78e-06	4.43e-08	1.3	4.52e-07	1.9e-08	1.29436	3.35e-08	2.12e-10	1.17	5.05e-05	4.89e-06	1.22664
218833_at	ZAK	2.81e-09	1.57e-09	0.883303	6.47e-05	2.11e-05	0.9962	1.95e-05	1.51e-07	1.44	7.27e-05	7.18e-06	0.868304	3.81e-06	1.25e-07	1.18	6.92e-10	1.71e-11	1.77692
230746_s_at		2.09e-07	1.28e-07	0.88508	2.76e-16	8.63e-18	2.94317	0.0104	0.000942	1.15	3.65e-12	1e-14	3.87789	0.0489	0.0162	0.702	0.000584	7.83e-05	1.6836
40020_at	CELSR3	1.66e-13	7.52e-14	0.892469	1.09e-09	1.17e-10	0.8431	3.58e-05	3.64e-07	0.737	7.24e-07	3.29e-08	1.07257	0.000337	3.42e-05	0.724	4.24e-09	1.31e-10	2.19533
211981_at	COL4A1	1.96e-06	1.26e-06	0.897056	4.75e-17	1.32e-18	3.00366	0.00208	0.000108	1.19	1.24e-13	1.21e-16	2.2766	0.00745	0.00155	1.26	7.84e-06	6.02e-07	1.78917
228008_at	ARID3A	3.12e-08	1.84e-08	0.909612	7.01e-15	2.71e-16	1.22341	0.000523	1.7e-05	1.28	2.72e-09	4.07e-11	1.16374	3.09e-06	9.58e-08	1.63	3.95e-08	1.61e-09	1.75227
202246_s_at	CDK4	1.19e-09	6.55e-10	0.940553	2.49e-21	3.23e-23	1.39969	1.49e-06	3.02e-09	0.865	3.66e-10	3.42e-12	0.978263	1.11e-07	1.21e-09	1.62	2.59e-15	1.21e-17	1.71418
65588_at	SNHG17	8.09e-09	4.63e-09	0.949329	1.5e-08	2.04e-09	1.58536	1.07e-05	5.99e-08	1.19	7.85e-07	3.62e-08	1.41168	1.92e-05	9.8e-07	1.5	1.75e-12	2.02e-14	2.29181
201341_at	ENC1	3.5e-11	1.78e-11	0.978267	2.09e-08	2.94e-09	1.26148	1.03e-06	1.76e-09	2.02	9.3e-11	6.28e-13	1.24409	1.06e-08	4.69e-11	1.77	4.68e-08	1.94e-09	1.56605
209875_s_at	SPP1	0.00919	0.00739	0.978537	3.18e-10	3.03e-11	3.54443	1.34e-05	8.28e-08	3.21	2.48e-07	9.4e-09	2.5459	0.000407	4.33e-05	2.69	0.00517	0.000978	1.89074
232203_at	NKD1	3.19e-05	2.2e-05	0.990644	3.45e-11	2.71e-12	1.35602	0.00346	0.000215	1.97	0.00359	0.000684	1.49431	0.000179	1.57e-05	1.89	1.22e-05	9.93e-07	1.71985
203854_at	CFI	0.00021	0.000151	0.992447	0.0024	0.00113	1.20308	0.00095	3.79e-05	1.53	2.91e-05	2.46e-06	1.77186	0.0139	0.00334	1.2	0.0447	0.013	0.921702
224721_at	WDR75	6.33e-21	1.93e-21	0.994733	8.76e-29	2.97e-31	0.996728	1.92e-06	4.59e-09	0.808	1.21e-06	6.04e-08	0.731192	7.57e-09	2.98e-11	1.28	1.08e-08	3.74e-10	0.904429
202954_at	UBE2C	1.46e-07	8.88e-08	1.00441	2.29e-12	1.42e-13	1.64671	0.00101	4.13e-05	1.05	8.2e-12	2.85e-14	1.52088	3.37e-06	1.07e-07	1.89	5.21e-18	1.12e-20	2.4104
209626_s_at	OSBPL3	9.56e-11	4.96e-11	1.01279	1.81e-08	2.52e-09	1.03954	4.33e-06	1.52e-08	1.45	1.17e-07	3.85e-09	1.05139	1.69e-05	8.38e-07	1.53	2.01e-07	9.8e-09	1.17861
209545_s_at	RIPK2	6.22e-14	2.75e-14	1.01888	1.03e-06	2.17e-07	0.992843	0.00685	0.00054	0.72	7.45e-09	1.39e-10	1.2841	4.5e-07	7.75e-09	1.28	1.07e-14	6.31e-17	1.87382
229613_at		5.26e-05	3.67e-05	1.02619	7.66e-08	1.24e-08	1.4624	0.00259	0.000145	1.36	1.01e-05	7.13e-07	1.75319	0.00157	0.000227	1.5	2.35e-05	2.06e-06	1.5207
226064_s_at	DGAT2	2.57e-08	1.51e-08	1.0313	5.27e-24	4.42e-26	2.26315	0.0376	0.0053	0.741	8.39e-12	2.93e-14	1.6277	5.53e-08	4.52e-10	2.05	1.82e-18	3.59e-21	2.84162
222449_at	PMEPA1	1.5e-06	9.62e-07	1.03477	2.4e-09	2.77e-10	1.57934	0.00135	6.08e-05	2.31	6.06e-10	6.49e-12	1.53395	0.000297	2.92e-05	1.67	9.46e-13	9.95e-15	2.32132
203622_s_at	PNO1	2.01e-15	8.23e-16	1.03803	2.08e-06	4.74e-07	0.908757	0.00149	6.98e-05	0.825	2.66e-08	6.48e-10	1.05843	5.37e-06	1.95e-07	1.26	1.18e-11	1.74e-13	1.44855
218984_at	PUS7	8.2e-12	4.04e-12	1.04154	0.00356	0.00174	0.769427	4.28e-06	1.48e-08	1.34	8.22e-06	5.64e-07	0.9026	1.04e-07	1.1e-09	1.86	1.42e-17	3.34e-20	1.79378
243000_at	CDK6	5.05e-09	2.86e-09	1.06249	2.32e-07	4.18e-08	1.00129	0.000189	4.17e-06	1.03	0.000155	1.74e-05	0.909219	2.61e-06	7.74e-08	1.75	0.014	0.00318	0.954851
205264_at	CD3EAP	4.15e-16	1.64e-16	1.06616	2.15e-07	3.84e-08	0.868033	4.25e-05	4.86e-07	0.877	1.78e-06	9.51e-08	0.985042	0.000102	7.88e-06	1.07	3.93e-13	3.73e-15	1.84912
223509_at	CLDN2	0.00271	0.00209	1.07159	3.15e-25	2.06e-27	3.69652	3.05e-06	8.92e-09	3.24	1.33e-08	2.81e-10	3.01205	0.000187	1.65e-05	2.75	0.00129	0.000194	2.37664
224467_s_at	PDCD2L	9.44e-12	4.67e-12	1.07659	8.7e-11	7.45e-12	1.31799	0.00251	0.000138	0.852	3.01e-07	1.17e-08	0.920816	1.93e-06	5.19e-08	1.45	1.58e-19	1.64e-22	1.75059
227702_at	CYP4X1	0.0041	0.00321	1.08172	1.57e-12	9.41e-14	2.98566	0.0141	0.00142	1.29	1.93e-05	1.52e-06	1.33651	4.74e-05	2.99e-06	2.49	0.0255	0.00651	1.89455
227211_at	PHF19	5.12e-15	2.14e-15	1.1051	0.00657	0.00342	0.80967	0.00824	0.00069	0.794	1.07e-06	5.21e-08	1.34275	4.03e-05	2.44e-06	1.01	1.37e-14	8.32e-17	2.19709
201147_s_at	TIMP3	1.21e-07	7.35e-08	1.10836	1.48e-08	2.01e-09	1.93173	1.47e-05	9.78e-08	1.68	9.31e-05	9.57e-06	1.14544	0.00451	0.000831	1.14	1.17e-05	9.47e-07	1.93943
1558290_a_at	MIR1204///PVT1	5.68e-10	3.07e-10	1.10859	2.04e-27	8.75e-30	1.6585	0.00113	4.77e-05	0.998	9.35e-09	1.83e-10	1.65977	1.49e-12	8.17e-17	1.78	8.92e-13	9.35e-15	2.17339
222450_at	PMEPA1	5.11e-07	3.19e-07	1.10914	0.00307	0.00148	0.983452	0.00921	0.0008	2.19	1.78e-06	9.49e-08	1.31414	0.000387	4.06e-05	1.57	4.33e-10	1.01e-11	2.16964
209581_at	PLA2G16	4.17e-07	2.6e-07	1.11841	4.52e-08	6.9e-09	1.57937	0.0194	0.00217	1.57	2.03e-08	4.67e-10	1.45833	0.00252	0.000407	1.32	6.28e-07	3.55e-08	1.63135
202935_s_at	SOX9	4.08e-12	1.98e-12	1.12005	3e-16	9.5e-18	2.29228	0.00313	0.000186	1.03	5.31e-10	5.45e-12	1.34452	2.04e-07	2.81e-09	2.28	9.05e-11	1.74e-12	2.16361
224903_at	UTP4	1.26e-18	4.36e-19	1.12207	1.32e-05	3.64e-06	0.835143	5.01e-05	6.38e-07	0.783	1.31e-07	4.39e-09	0.886685	4.32e-06	1.47e-07	1.12	3.43e-16	1.26e-18	1.64095
231311_at		2.01e-08	1.18e-08	1.13112	7.62e-13	4.31e-14	1.47005	0.000502	1.61e-05	1.59	1.75e-08	3.88e-10	1.56301	7.19e-09	2.71e-11	2.18	1.02e-10	1.98e-12	2.45946
224204_x_at	ARNTL2	7.11e-14	3.15e-14	1.13398	6.36e-11	5.27e-12	1.38729	3.7e-05	3.87e-07	0.918	1.64e-07	5.73e-09	2.01059	2.39e-07	3.43e-09	1	0.000121	1.32e-05	1.8681
225857_s_at	SNHG17	3.73e-12	1.81e-12	1.13957	2.46e-05	7.24e-06	1.16375	4.02e-08	1.99e-11	1.33	8.49e-05	8.59e-06	1.01072	3.09e-06	9.63e-08	1.45	3.99e-12	5.1e-14	1.8992
219119_at	LSM8	1.18e-24	2.88e-25	1.14715	5.21e-15	1.98e-16	0.910517	0.00252	0.000139	0.874	6.35e-09	1.14e-10	0.796927	1e-07	1.04e-09	0.986	2.8e-07	1.42e-08	0.879238
201063_at	RCN1	6.27e-15	2.63e-15	1.14995	2.81e-07	5.17e-08	0.820759	0.00428	0.000287	0.978	3.12e-12	8.04e-15	1.223	1.25e-06	2.95e-08	1.32	3.56e-17	9.83e-20	1.86739
225016_at	APCDD1	0.000198	0.000142	1.15247	4.66e-15	1.76e-16	2.38208	9.44e-05	1.61e-06	2.83	0.000344	4.4e-05	1.49478	0.000546	6.22e-05	2.08	1.59e-06	1.01e-07	2.78157
217997_at	PHLDA1	8.32e-06	5.54e-06	1.16106	6.4e-19	1.29e-20	2.59127	2.21e-05	1.77e-07	2.17	7.5e-14	6.58e-17	2.62328	0.0198	0.00519	1.56	2.28e-10	4.9e-12	2.36029
217999_s_at	PHLDA1	7.15e-11	3.69e-11	1.16307	2.93e-24	2.37e-26	2.57161	7.39e-05	1.12e-06	1.67	2.65e-15	6.3e-19	2.79315	0.0245	0.00674	0.744	1.61e-09	4.44e-11	2.26456
200665_s_at	SPARC	2.06e-08	1.2e-08	1.17059	3.49e-11	2.74e-12	2.14559	8.86e-05	1.47e-06	1.34	3.45e-09	5.45e-11	1.4167	0.0239	0.00656	1.31	6.05e-06	4.51e-07	1.74886
218507_at	HILPDA	1.32e-10	6.87e-11	1.18599	2.82e-16	8.83e-18	2.01311	0.000719	2.6e-05	1.09	3.47e-10	3.22e-12	1.54975	3.36e-11	9.83e-15	2.49	2.57e-13	2.33e-15	2.3997
218704_at	RNF43	2.98e-09	1.67e-09	1.18614	3.39e-08	5e-09	1.40856	4.84e-06	1.86e-08	1.76	0.00147	0.000241	0.918005	6.97e-09	2.55e-11	2.35	1.42e-15	6.04e-18	2.57206
1560019_at	DLGAP1-AS2	3.6e-14	1.57e-14	1.18995	7.76e-10	8.05e-11	1.09756	0.00609	0.000462	0.719	3.39e-05	2.94e-06	2.20038	0.000199	1.78e-05	0.829	4.04e-07	2.17e-08	2.66196
227919_at	UCA1	0.000192	0.000138	1.21594	1.15e-08	1.53e-09	2.87328	0.00336	0.000206	1.5	0.00677	0.00144	1.39883	0.00946	0.00208	1.38	0.0177	0.00418	1.70433
212378_at	GART	2.23e-20	7.02e-21	1.21719	1.13e-08	1.5e-09	0.998387	0.000552	1.83e-05	0.708	1.61e-08	3.53e-10	0.912715	4.08e-07	6.82e-09	1.33	1.19e-13	9.71e-16	1.21048
205499_at	SRPX2	8.39e-06	5.59e-06	1.22201	1.34e-21	1.65e-23	3.32712	0.000805	3.02e-05	1.61	6.3e-08	1.81e-09	2.13736	1.98e-06	5.39e-08	2.37	1.11e-09	2.94e-11	3.80465
202834_at	AGT	8.6e-11	4.46e-11	1.22267	1.12e-26	5.39e-29	2.72257	0.000504	1.63e-05	1.54	5.22e-05	4.87e-06	1.40844	0.00788	0.00166	1.01	7.08e-06	5.36e-07	1.27055
218145_at	TRIB3	2.23e-10	1.18e-10	1.23458	6.07e-14	2.77e-15	2.77858	5.45e-05	7.18e-07	2.74	4.38e-12	1.25e-14	2.27818	1.18e-09	2.24e-12	2.44	2.9e-16	1.03e-18	3.02239
206558_at	SIM2	1.72e-16	6.68e-17	1.24802	4.07e-07	7.77e-08	1.50139	1.51e-05	1.02e-07	1.51	1.76e-06	9.38e-08	2.62726	9.9e-09	4.27e-11	1.3	5.92e-06	4.4e-07	2.32549
207457_s_at	LY6G6F///LY6G6D	0.000909	0.000682	1.24989	2.78e-17	7.47e-19	3.72904	0.000261	6.69e-06	3.9	2.38e-05	1.95e-06	2.9608	1.22e-06	2.87e-08	3.63	1.79e-11	2.79e-13	4.8244
204285_s_at	PMAIP1	3.81e-11	1.94e-11	1.2518	2.12e-13	1.09e-14	1.5446	1.48e-05	9.88e-08	1.71	2.07e-09	2.91e-11	1.61309	1.32e-07	1.53e-09	2.25	7.6e-10	1.89e-11	2.09044
238022_at	CRNDE	2.33e-08	1.37e-08	1.25495	6.59e-12	4.48e-13	1.7366	0.000251	6.31e-06	1.56	6.75e-08	1.98e-09	2.75219	2.83e-06	8.59e-08	1.55	4.02e-07	2.16e-08	2.97742
201563_at	SORD	1.82e-13	8.26e-14	1.25996	2.35e-17	6.24e-19	1.38569	8.17e-06	3.93e-08	1.35	8.1e-11	5.29e-13	1.39354	7.74e-06	3.09e-07	1.52	1.72e-15	7.61e-18	1.71023
225303_at	KIRREL	6.06e-15	2.55e-15	1.26043	0.00937	0.00506	0.761024	0.00659	0.000513	0.716	7.55e-05	7.52e-06	0.812989	0.0227	0.00614	0.811	7.44e-05	7.58e-06	0.966927
209396_s_at	CHI3L1	9.75e-11	5.06e-11	1.26456	2.7e-09	3.15e-10	2.04334	0.0014	6.4e-05	2.45	1.18e-08	2.43e-10	4.90418	9.55e-05	7.24e-06	1.39	4.8e-11	8.6e-13	4.16094
226311_at	ADAMTS2	1.13e-10	5.91e-11	1.27174	7.19e-07	1.45e-07	1.80443	6.2e-07	8.92e-10	2.71	6.01e-10	6.41e-12	2.34939	0.00304	0.000512	1.18	8.95e-08	3.98e-09	3.61168
210445_at	FABP6	1.25e-07	7.6e-08	1.27414	2.33e-24	1.8e-26	3.80905	2.07e-06	5.27e-09	1.46	0.00396	0.000765	2.69887	2.07e-12	1.52e-16	2.89	1.31e-10	2.65e-12	4.7232
203957_at	E2F6	1.18e-25	2.69e-26	1.2742	0.00108	0.000471	0.739845	4.67e-05	5.65e-07	1.28	2.04e-11	9.25e-14	0.952974	2.02e-07	2.75e-09	1.14	1.83e-15	8.19e-18	1.63914
229242_at	TNFSF15	4.54e-16	1.8e-16	1.27457	0.00305	0.00147	1.08528	2.34e-06	6.16e-09	2.26	6.59e-08	1.92e-09	1.66779	6.93e-05	4.84e-06	1.08	3.02e-09	8.84e-11	1.45701
209890_at	TSPAN5	5.98e-11	3.07e-11	1.27877	3.16e-09	3.73e-10	1.26261	1.47e-05	9.77e-08	1.04	1.76e-06	9.4e-08	1.06529	2.01e-05	1.04e-06	1.75	3.09e-09	9.1e-11	2.14862
236565_s_at	LARP6	5.18e-07	3.24e-07	1.28138	3.39e-05	1.03e-05	1.53558	0.00137	6.22e-05	1.31	7.24e-08	2.14e-09	1.83985	0.0373	0.0114	1.13	4.01e-06	2.85e-07	1.82512
226448_at	MIR1182///FAM89A	1.89e-15	7.72e-16	1.28249	0.000185	6.72e-05	1.09721	2.34e-07	1.97e-10	1.82	4.69e-09	7.95e-11	1.13162	8.7e-09	3.66e-11	1.67	4.26e-10	9.83e-12	1.35388
218182_s_at	CLDN1	5.66e-18	2.04e-18	1.29384	2.37e-07	4.28e-08	1.32409	7.04e-10	7.99e-14	1.99	4.69e-13	7.12e-16	4.02765	7.56e-06	2.99e-07	1.02	6e-17	1.71e-19	3.73661
201601_x_at	IFITM2///IFITM1	5.28e-11	2.7e-11	1.29386	1.21e-26	5.93e-29	2.08471	2.07e-06	5.18e-09	1.54	2.37e-05	1.94e-06	1.06776	9e-09	3.82e-11	2.27	4.67e-12	6.08e-14	1.94663
218258_at	POLR1D	1.06e-20	3.27e-21	1.2943	2.66e-07	4.86e-08	0.821281	1.75e-05	1.26e-07	1.27	5.12e-09	8.86e-11	0.782439	2.11e-08	1.12e-10	1.39	3.17e-05	2.89e-06	1.08273
212014_x_at	CD44	3.47e-13	1.59e-13	1.29588	1.7e-36	2.15e-39	2.40618	6.26e-05	8.8e-07	1.29	3e-09	4.6e-11	1.34823	2.65e-08	1.55e-10	1.7	5.15e-09	1.64e-10	1.50058
205471_s_at	DACH1	2.47e-06	1.6e-06	1.30253	1.39e-25	8.45e-28	2.07875	0.000773	2.86e-05	1.54	2.62e-06	1.5e-07	1.31197	6.51e-05	4.47e-06	2.17	1.84e-06	1.19e-07	1.65787
214022_s_at	IFITM1	7.87e-15	3.32e-15	1.31062	2.56e-21	3.36e-23	1.58115	9.39e-06	4.9e-08	1.33	0.000531	7.29e-05	0.865552	2.22e-08	1.2e-10	1.93	2.63e-11	4.31e-13	1.7868
222666_s_at	RCL1	1.14e-21	3.32e-22	1.31301	3.85e-13	2.06e-14	1.20185	0.00407	0.000269	0.884	1.29e-07	4.3e-09	1.06582	1.54e-06	3.84e-08	1.24	1.11e-10	2.18e-12	1.37783
229310_at	KLHL29	1.47e-10	7.71e-11	1.31854	5.19e-08	8.05e-09	1.65692	0.000207	4.8e-06	0.829	6.17e-05	5.93e-06	0.794431	0.00461	0.000854	1.03	5.55e-08	2.34e-09	1.54472
213680_at	KRT6B	0.00151	0.00115	1.31893	2.17e-09	2.47e-10	2.50436	0.000693	2.47e-05	1.62	0.000305	3.83e-05	1.67191	0.00258	0.000419	2.85	0.00684	0.00135	2.31306
204463_s_at	EDNRA	5.47e-08	3.26e-08	1.32035	3.71e-07	7.02e-08	1.61371	1.13e-05	6.49e-08	1.25	2.02e-10	1.67e-12	2.24903	0.00172	0.000255	1.62	1.38e-07	6.43e-09	2.95591
205890_s_at	UBD///GABBR1	9.07e-05	6.4e-05	1.32207	8.59e-11	7.35e-12	3.09872	0.000502	1.61e-05	2.26	0.00045	6.02e-05	2.17647	0.000583	6.74e-05	2.15	0.000225	2.65e-05	2.04919
205513_at	TCN1	0.00261	0.00202	1.32457	3.77e-19	7.33e-21	5.5186	3.38e-07	3.83e-10	1.44	4.17e-08	1.11e-09	3.7021	0.000374	3.89e-05	1.99	0.0311	0.00833	1.76177
203438_at	STC2	2.39e-08	1.4e-08	1.32801	0.000203	7.46e-05	1.37429	0.000526	1.71e-05	1.41	5.2e-13	8.47e-16	4.05102	2.25e-06	6.34e-08	1.95	2.87e-11	4.81e-13	4.35251
221922_at	GPSM2	9.8e-16	3.95e-16	1.33781	0.000402	0.000158	0.808622	0.000517	1.68e-05	0.822	1.84e-11	8.07e-14	1.16616	6.82e-07	1.34e-08	1.6	4.12e-13	3.95e-15	1.96664
213793_s_at	HOMER1	3.71e-11	1.89e-11	1.33968	3.78e-07	7.16e-08	1.3735	3.18e-05	3.06e-07	1.06	3.99e-10	3.81e-12	1.71495	6.67e-10	9.75e-13	2.09	6.29e-12	8.49e-14	2.43283
240045_at		8.72e-11	4.52e-11	1.34203	4.76e-20	8.05e-22	2.30986	1e-06	1.68e-09	2.37	2.37e-07	8.91e-09	2.54147	1.83e-09	4.01e-12	2.37	3.69e-21	1.62e-24	3.66633
209395_at	CHI3L1	2.42e-08	1.42e-08	1.34337	8.47e-12	5.87e-13	2.70915	0.00129	5.71e-05	2.51	2.07e-08	4.78e-10	4.74961	5.32e-05	3.45e-06	1.83	8.3e-10	2.1e-11	3.49228
201629_s_at	ACP1	2.99e-24	7.43e-25	1.34368	1.66e-14	6.81e-16	1.08829	0.0172	0.00183	0.699	3.09e-05	2.64e-06	1.04763	9.99e-06	4.26e-07	1.21	0.000117	1.27e-05	0.885027
1555561_a_at	UGGT2	1.01e-18	3.5e-19	1.34689	8.2e-09	1.05e-09	1.11975	0.0024	0.00013	1.13	4.12e-08	1.09e-09	1.05934	1.69e-06	4.37e-08	0.91	1.76e-05	1.5e-06	1.07582
203535_at	S100A9	2.19e-13	9.94e-14	1.3504	0.00137	0.000608	1.54155	0.00193	9.82e-05	2.03	7.25e-11	4.65e-13	3.15628	0.000323	3.24e-05	1.05	2.53e-06	1.7e-07	2.63743
223490_s_at	EXOSC3	3.88e-22	1.1e-22	1.36417	3.61e-09	4.32e-10	0.935147	0.0062	0.000473	0.727	2.19e-07	8.08e-09	0.928616	0.00603	0.00119	0.847	2.84e-06	1.94e-07	1.12209
205932_s_at	MSX1	7.83e-09	4.48e-09	1.38127	3.79e-13	2.03e-14	2.37341	0.000102	1.77e-06	2.08	7.16e-14	6.03e-17	2.58254	2.63e-06	7.8e-08	2.02	3.89e-07	2.08e-08	1.95992
219038_at	MORC4	1.24e-14	5.31e-15	1.39282	4.73e-09	5.77e-10	1.16262	0.000222	5.34e-06	0.725	4.32e-08	1.15e-09	1.04172	0.000484	5.35e-05	1	1.57e-07	7.44e-09	1.19743
230425_at	EPHB1	0.000105	7.45e-05	1.41074	0.00716	0.00375	0.726433	0.0102	0.000919	1.94	1.94e-07	7.03e-09	2.35313	0.0014	0.000197	1.98	5.5e-06	4.03e-07	2.61814
217996_at	PHLDA1	9.72e-08	5.86e-08	1.41481	8.12e-32	1.73e-34	3.00746	1.1e-06	1.93e-09	2.63	1.07e-14	5.67e-18	2.74868	0.0249	0.00691	1.48	8.41e-13	8.79e-15	2.70311
202431_s_at	MYC	1.68e-11	8.4e-12	1.42041	1e-17	2.49e-19	1.74207	4.84e-06	1.87e-08	1.26	4.05e-13	5.56e-16	1.72622	9.25e-11	6.09e-14	2.93	1.73e-17	4.21e-20	2.59282
211712_s_at	ANXA9	5.64e-22	1.62e-22	1.42325	0.000731	0.000306	0.949208	0.000344	9.78e-06	1.51	0.00974	0.00222	0.998677	2.57e-07	3.78e-09	1.15	4.45e-09	1.38e-10	2.09631
226227_x_at	ZFAS1	5.81e-20	1.87e-20	1.43127	8.08e-22	9.6e-24	1.39929	2.73e-06	7.56e-09	1.36	1.73e-08	3.84e-10	0.865722	4.15e-09	1.22e-11	1.82	3.84e-08	1.57e-09	1.27716
211762_s_at	KPNA2	1.23e-22	3.39e-23	1.43515	2.28e-06	5.24e-07	0.917676	0.00801	0.000664	0.758	1.12e-08	2.29e-10	1.08286	0.000792	9.85e-05	1.22	5.06e-10	1.2e-11	1.50157
225799_at	LOC101930489///MIR4435-2HG///LINC00152	2.82e-24	7.01e-25	1.43523	1.77e-13	8.85e-15	2.19344	1.32e-07	9.2e-11	2.25	5.07e-11	2.91e-13	1.87111	0.000197	1.76e-05	0.911	8.54e-10	2.17e-11	1.41063
213346_at	TEX30	1.51e-20	4.72e-21	1.4402	2.1e-07	3.75e-08	0.960951	2.01e-06	4.92e-09	1.25	0.00114	0.000179	0.793964	1.36e-05	6.3e-07	1.1	8.27e-10	2.09e-11	1.37164
200903_s_at	AHCY	2.67e-19	8.93e-20	1.45033	3.95e-09	4.76e-10	1.06584	0.000274	7.12e-06	0.937	1.72e-10	1.38e-12	0.985294	4.36e-06	1.49e-07	1.55	8.8e-15	5.02e-17	1.8019
226997_at	ADAMTS12	5.98e-17	2.27e-17	1.45665	1.33e-08	1.8e-09	1.78081	4.02e-08	1.93e-11	2.29	1.2e-11	4.55e-14	2.86378	0.00408	0.000734	1.08	1.46e-09	3.97e-11	2.87715
210511_s_at	INHBA	4.57e-11	2.33e-11	1.45705	1.12e-14	4.46e-16	2.9051	1.88e-05	1.41e-07	3.2	8.89e-22	1.63e-26	6.42396	8.26e-06	3.36e-07	2.48	3.64e-15	1.77e-17	5.56058
210052_s_at	TPX2	3.83e-12	1.86e-12	1.45746	1.24e-13	6.01e-15	2.0025	0.00409	0.00027	0.912	1.44e-09	1.84e-11	1.41044	4.6e-05	2.88e-06	1.94	9.04e-17	2.76e-19	2.098
204470_at	CXCL1	5.05e-07	3.16e-07	1.46306	2.34e-08	3.33e-09	2.32535	1.57e-05	1.07e-07	3.16	2.42e-14	1.55e-17	3.91261	0.000409	4.35e-05	2.14	5.41e-12	7.13e-14	3.64022
203510_at	MET	6.31e-22	1.81e-22	1.46923	1.17e-05	3.2e-06	1.15814	6.2e-05	8.67e-07	1.53	1.19e-12	2.31e-15	1.41999	3.24e-05	1.87e-06	1.48	2.49e-14	1.62e-16	1.90105
232151_at	MACC1	6.81e-18	2.46e-18	1.48604	1.78e-10	1.61e-11	1.90073	3.46e-05	3.46e-07	2.02	9.61e-07	4.58e-08	1.36903	1.29e-09	2.52e-12	2.26	5.72e-14	4.16e-16	2.59764
203256_at	CDH3	2.89e-10	1.53e-10	1.48667	1.73e-34	2.81e-37	4.0434	3.09e-18	5.66e-23	3.64	7.98e-15	3.66e-18	6.88189	2.9e-09	7.43e-12	2.76	3.52e-31	6.44e-36	6.5716
211122_s_at	CXCL11	9.1e-05	6.42e-05	1.49106	6.2e-13	3.46e-14	3.11754	1.07e-05	5.99e-08	1.33	0.00302	0.000559	2.16875	0.00313	0.000529	2	1.98e-05	1.71e-06	2.77887
231766_s_at	COL12A1	9.43e-12	4.66e-12	1.49747	7.62e-12	5.23e-13	2.10829	1.66e-06	3.56e-09	2.29	2.54e-08	6.1e-10	3.21164	0.00133	0.000186	1.45	8.3e-07	4.82e-08	2.85486
209835_x_at	CD44	8.5e-17	3.25e-17	1.50393	3.13e-36	4.07e-39	2.29617	4.88e-05	6.06e-07	1.28	3.81e-09	6.15e-11	1.35411	4.34e-08	3.1e-10	1.72	1.98e-08	7.42e-10	1.32862
218726_at	HJURP	1.77e-25	4.08e-26	1.51213	1.75e-10	1.58e-11	1.45974	0.0183	0.002	0.72	3.15e-06	1.86e-07	1.25684	0.00185	0.000279	0.967	1.55e-11	2.36e-13	1.62637
205572_at	ANGPT2	8.44e-24	2.16e-24	1.52291	2.19e-06	5.02e-07	0.893276	0.0109	0.000999	0.841	5.72e-09	1e-10	2.46803	0.0031	0.000523	0.952	1e-07	4.51e-09	2.12801
242881_x_at	DUXAP10	1.2e-05	8.08e-06	1.53811	0.000738	0.000309	0.830429	4.48e-06	1.61e-08	1.04	1.86e-10	1.52e-12	2.36719	0.00679	0.00138	1.54	2.48e-05	2.2e-06	2.67377
202286_s_at	TACSTD2	0.000561	0.000415	1.54813	4.03e-21	5.51e-23	4.01234	4.9e-05	6.11e-07	3.84	3.16e-08	7.99e-10	3.14286	9.16e-06	3.82e-07	3.29	5.02e-05	4.85e-06	2.86117
208752_x_at	NAP1L1	4.34e-24	1.09e-24	1.54826	2.34e-16	7.22e-18	0.968733	0.00101	4.12e-05	0.763	5.16e-06	3.29e-07	0.807982	2.39e-07	3.45e-09	1.49	2.77e-13	2.55e-15	1.34169
217428_s_at	COL10A1	1.18e-06	7.49e-07	1.54881	0.000117	4.06e-05	1.58788	1.43e-05	9.18e-08	3.97	4.83e-05	4.46e-06	2.88381	0.0262	0.00735	1.34	8.54e-06	6.65e-07	3.39859
203367_at	DUSP14	1.88e-18	6.59e-19	1.54945	7.44e-09	9.42e-10	1.67226	5.11e-06	2.03e-08	1.36	5.15e-12	1.52e-14	1.53844	6.14e-07	1.17e-08	1.77	1.2e-20	7.47e-24	2.19577
231240_at	DIO2	3.87e-15	1.61e-15	1.55142	8.56e-06	2.26e-06	1.44015	0.00943	0.000829	0.922	1.93e-05	1.53e-06	1.23239	3.81e-05	2.27e-06	1.52	0.0189	0.00455	0.902872
204352_at	TRAF5	2.75e-18	9.71e-19	1.55199	5.05e-06	1.26e-06	1.00492	8.87e-05	1.47e-06	1.53	1.6e-05	1.22e-06	0.809275	9.68e-07	2.11e-08	1.5	2.58e-07	1.3e-08	1.09787
205047_s_at	ASNS	3.64e-18	1.3e-18	1.55503	0.00228	0.00107	0.821156	0.033	0.00444	0.862	2.98e-10	2.66e-12	1.35607	0.00374	0.00066	0.868	1.18e-07	5.41e-09	1.59911
213424_at	KIAA0895	3.59e-17	1.35e-17	1.55655	6.32e-05	2.06e-05	0.924963	5.22e-05	6.72e-07	1.13	1.68e-10	1.34e-12	1.76628	0.000418	4.48e-05	1.04	6.05e-07	3.41e-08	1.62481
222696_at	AXIN2	1.42e-09	7.81e-10	1.55896	4.72e-11	3.8e-12	1.76656	4.39e-06	1.56e-08	2.75	9.91e-05	1.03e-05	1.25822	3.86e-11	1.27e-14	3.36	1.48e-12	1.65e-14	2.38993
232105_at	BLACAT1	4.35e-15	1.82e-15	1.56254	2.13e-05	6.18e-06	0.736574	0.00578	0.000434	1.03	1.11e-08	2.26e-10	3.33161	7.35e-06	2.89e-07	1.72	4.3e-05	4.08e-06	2.32278
205815_at	REG3A	0.00085	0.000636	1.57184	9.2e-11	7.92e-12	4.38476	0.0126	0.00122	1.91	0.000967	0.000148	3.35318	0.000455	4.97e-05	2.49	0.0101	0.00215	2.62895
226777_at	ADAM12	7.81e-14	3.47e-14	1.572	0.00146	0.000655	0.986684	0.000193	4.35e-06	2.37	3.45e-08	8.86e-10	2.56275	0.00687	0.0014	1.01	2.05e-05	1.77e-06	2.33107
205135_s_at	NUFIP1	9.56e-18	3.48e-18	1.57656	3.82e-12	2.48e-13	1.46144	8.43e-06	4.17e-08	1.3	7.18e-08	2.12e-09	1.07392	1.63e-08	8.01e-11	2.1	1.83e-13	1.57e-15	1.5467
201872_s_at	ABCE1	1.89e-22	5.27e-23	1.58322	1.24e-05	3.41e-06	0.797676	0.000222	5.32e-06	0.734	1.43e-07	4.85e-09	0.939011	2e-06	5.46e-08	1.35	3.79e-08	1.54e-09	1.08088
202311_s_at	COL1A1	9.17e-16	3.69e-16	1.5839	1.36e-09	1.49e-10	2.27419	1.85e-06	4.15e-09	3.35	1.82e-12	3.94e-15	2.62793	0.000857	0.000108	1.15	4.08e-07	2.2e-08	2.60375
1556499_s_at	COL1A1	8.38e-12	4.13e-12	1.58412	5.9e-08	9.32e-09	1.65269	1.19e-07	7.83e-11	1.52	7.57e-09	1.41e-10	1.09961	0.00802	0.00169	1.46	7.99e-09	2.69e-10	1.5922
203699_s_at	DIO2	4.14e-20	1.32e-20	1.5994	1.37e-05	3.81e-06	1.00358	0.00046	1.44e-05	1.02	5.6e-05	5.29e-06	1.28104	2.83e-05	1.58e-06	1.3	5.42e-06	3.97e-07	2.35731
210802_s_at	DIMT1	4.29e-29	7.62e-30	1.60602	2.62e-26	1.33e-28	1.7761	0.002	0.000103	0.747	1.5e-06	7.75e-08	0.70594	0.000264	2.52e-05	1.07	1.54e-06	9.73e-08	0.947828
202936_s_at	SOX9	4.53e-22	1.29e-22	1.61317	8.38e-06	2.21e-06	1.05485	0.000484	1.54e-05	1.13	1.3e-13	1.28e-16	1.64177	2.12e-05	1.11e-06	1.8	6.95e-17	2.05e-19	2.11653
205479_s_at	PLAU	1.82e-16	7.07e-17	1.61824	2.56e-07	4.65e-08	1.77233	7.58e-05	1.17e-06	1.99	2.02e-09	2.8e-11	1.87146	1.5e-07	1.82e-09	2.15	8.42e-06	6.54e-07	1.64527
205983_at	DPEP1	7.33e-07	4.62e-07	1.61829	3.96e-27	1.79e-29	4.49433	7.04e-10	9.02e-14	4.62	4.49e-08	1.21e-09	4.50543	3.66e-09	1.03e-11	4.14	1.41e-16	4.6e-19	5.16689
225578_at	MZT1	1.28e-20	3.96e-21	1.61875	0.000621	0.000255	0.809281	7.57e-06	3.57e-08	1.37	4.69e-13	7.1e-16	1.50304	1.76e-05	8.77e-07	1.57	1.9e-15	8.57e-18	1.68448
204447_at	LZTS3	1.26e-20	3.91e-21	1.62622	4.5e-06	1.11e-06	0.986489	0.000102	1.76e-06	1.57	3.77e-08	9.83e-10	2.03482	0.000397	4.19e-05	0.981	8.28e-11	1.58e-12	2.40092
1554020_at	BICD1	3.06e-17	1.14e-17	1.64873	6.29e-05	2.05e-05	1.05332	8.67e-05	1.42e-06	0.954	9.42e-10	1.12e-11	2.05573	1.68e-07	2.11e-09	1.93	1.31e-14	7.92e-17	2.87067
225520_at	LOC101928195///LOC100996643///MTHFD1L	4.03e-14	1.76e-14	1.66451	1.39e-13	6.77e-15	2.20469	8.82e-05	1.46e-06	1.09	1.05e-12	1.94e-15	2.03126	6.74e-07	1.32e-08	2.27	1.81e-21	6.96e-25	2.73181
1553970_s_at	CEL	1.46e-05	9.88e-06	1.68222	2.44e-05	7.16e-06	1.67986	0.0304	0.00396	2.65	0.00263	0.000476	2.71109	0.00483	0.000909	2.37	0.000278	3.36e-05	4.29638
204489_s_at	CD44	8.47e-21	2.6e-21	1.68377	2.68e-08	3.86e-09	1.32139	4.46e-05	5.2e-07	1.55	1.28e-08	2.68e-10	1.52628	1.5e-06	3.72e-08	1.52	2.6e-05	2.33e-06	1.13101
202613_at	CTPS1	1.28e-21	3.73e-22	1.68548	1.63e-05	4.58e-06	1.19893	0.00153	7.21e-05	0.756	7.76e-07	3.57e-08	1.32037	0.00601	0.00118	0.957	3.18e-14	2.11e-16	1.854
209774_x_at	CXCL2	3.44e-10	1.83e-10	1.69494	1.71e-10	1.55e-11	2.48457	0.000668	2.35e-05	2.3	6.68e-14	5.49e-17	3.6542	0.00591	0.00116	1.78	8.01e-13	8.32e-15	3.82074
209955_s_at	FAP	1.98e-18	6.95e-19	1.71679	2.38e-05	6.95e-06	1.51791	0.000319	8.74e-06	2.36	2.68e-11	1.33e-13	3.94231	0.0165	0.00415	0.929	1.79e-11	2.78e-13	4.35751
210164_at	GZMB	5.75e-08	3.43e-08	1.72402	4.38e-08	6.65e-09	1.74358	0.0254	0.00311	1.84	1.38e-05	1.03e-06	1.78315	0.00206	0.000317	1.9	0.000242	2.88e-05	2.39057
206067_s_at	WT1	2.76e-06	1.79e-06	1.7245	0.000202	7.42e-05	0.983746	0.00104	4.28e-05	0.953	0.037	0.0111	1.19588	4.06e-05	2.46e-06	2.16	0.00149	0.00023	2.69607
220658_s_at	ARNTL2	9.92e-24	2.55e-24	1.72533	3.51e-25	2.32e-27	2.15516	8.69e-05	1.43e-06	0.859	4.57e-08	1.24e-09	2.76181	3.97e-06	1.32e-07	0.971	3.84e-14	2.62e-16	2.83626
224654_at	DDX21	1.1e-36	9.95e-38	1.72674	6.16e-05	2e-05	0.803688	0.00761	0.000619	0.875	3.81e-08	1e-09	0.870897	0.000179	1.56e-05	1.27	3.92e-13	3.73e-15	1.41076
230944_at	C6orf223	7.54e-38	6.13e-39	1.73214	2.93e-06	6.9e-07	0.717718	0.00019	4.19e-06	1.33	1.22e-08	2.54e-10	2.32279	1.34e-05	6.21e-07	0.825	7.97e-07	4.61e-08	1.7219
218963_s_at	KRT23	2.65e-05	1.82e-05	1.74341	1.14e-10	1.01e-11	3.17455	5.9e-07	8.16e-10	4.26	8.28e-10	9.47e-12	5.02853	3.71e-08	2.41e-10	4.28	8.32e-12	1.16e-13	5.72263
1568604_a_at	CADPS	4.32e-09	2.44e-09	1.74367	5.57e-18	1.31e-19	2.57995	0.0361	0.00502	1.3	0.024	0.00654	1.07255	3.92e-05	2.35e-06	2.05	3.81e-05	3.56e-06	2.46649
201577_at	NME1	4.7e-23	1.26e-23	1.76123	4.23e-17	1.16e-18	1.49167	0.0167	0.00177	0.765	1.21e-07	4.01e-09	1.10194	8.46e-05	6.22e-06	1.37	1.39e-11	2.08e-13	1.65999
205234_at	SLC16A4	5.24e-16	2.08e-16	1.76318	1.79e-05	5.08e-06	1.33828	0.00409	0.00027	1.18	4.18e-06	2.59e-07	2.47276	0.0205	0.00543	0.825	0.000167	1.89e-05	1.66759
231008_at	UNC5CL	5.13e-17	1.94e-17	1.78493	0.000825	0.000349	0.91165	3.04e-05	2.85e-07	1.16	1.95e-06	1.06e-07	1.49687	0.0442	0.0142	0.859	0.000689	9.49e-05	1.18504
211980_at	COL4A1	2.52e-16	9.85e-17	1.78715	4.29e-05	1.34e-05	1.44613	1.98e-05	1.54e-07	1.22	3.79e-15	1.12e-18	2.2329	0.0052	0.000994	1.48	1.33e-10	2.7e-12	1.80878
228656_at	PROX1	9.58e-15	4.07e-15	1.7911	6.28e-13	3.51e-14	1.99898	9.85e-05	1.7e-06	1.23	2.7e-07	1.04e-08	1.23317	9.53e-07	2.07e-08	2.03	3.81e-08	1.55e-09	1.94568
230493_at	SHISA2	8.6e-15	3.64e-15	1.79826	1.18e-05	3.21e-06	1.28308	2.51e-05	2.1e-07	2.21	2.06e-05	1.64e-06	1.4402	0.0141	0.00342	0.985	0.0035	0.000623	1.3099
203650_at	PROCR	2.1e-15	8.61e-16	1.80409	3.53e-11	2.78e-12	1.36708	0.00433	0.000292	1.04	0.000219	2.6e-05	0.934182	6.74e-09	2.45e-11	2.22	7.23e-08	3.14e-09	1.69071
204849_at	TCFL5	1.02e-16	3.92e-17	1.813	5.34e-08	8.32e-09	1.36629	3.46e-06	1.08e-08	1.82	2.43e-09	3.54e-11	1.32	4.56e-07	7.91e-09	2.23	1.14e-08	3.98e-10	1.86519
204033_at	TRIP13	2.61e-18	9.24e-19	1.81357	1.53e-07	2.65e-08	1.71102	0.000141	2.8e-06	0.909	3.94e-11	2.14e-13	1.75502	0.000104	8.04e-06	1.85	1.72e-16	5.79e-19	2.18103
205648_at	WNT2	2.27e-33	2.82e-34	1.82463	9.69e-13	5.59e-14	1.91474	3.02e-07	2.75e-10	1.95	4.07e-08	1.08e-09	2.64403	4.36e-06	1.49e-07	1.02	1.06e-08	3.68e-10	2.03
222757_s_at	ZAK	1.04e-18	3.59e-19	1.82718	1.59e-28	5.84e-31	2.60706	0.001	4.06e-05	1.19	1.02e-12	1.86e-15	1.43272	2e-07	2.72e-09	1.59	5.85e-17	1.65e-19	2.31305
204702_s_at	NFE2L3	3.71e-20	1.18e-20	1.84323	1.56e-20	2.38e-22	2.51669	1.16e-08	3.19e-12	2.09	3.79e-15	1.18e-18	1.94833	1.63e-09	3.36e-12	2.64	6.3e-19	8.65e-22	2.74269
204170_s_at	CKS2	7.13e-23	1.93e-23	1.85221	3.23e-09	3.83e-10	1.1493	0.00688	0.000544	0.96	5.94e-09	1.06e-10	1.18855	6.46e-05	4.42e-06	1.79	2.3e-12	2.77e-14	1.59734
211207_s_at	ACSL6	5.24e-09	2.97e-09	1.88176	1.54e-10	1.38e-11	2.19253	0.000112	2.02e-06	1.43	0.0349	0.0103	1.25925	6.81e-05	4.73e-06	2.25	4.68e-06	3.37e-07	2.98459
222830_at	GRHL1	1.13e-17	4.12e-18	1.8883	0.0291	0.0177	0.718732	0.00133	5.97e-05	1.53	1.19e-11	4.52e-14	2.77162	4.42e-05	2.75e-06	1.72	6.82e-12	9.26e-14	2.85258
224915_x_at	ZFAS1	1.18e-26	2.5e-27	1.90623	1.84e-16	5.58e-18	1.24723	3.58e-06	1.15e-08	1.37	3.76e-10	3.53e-12	1.0161	4.01e-09	1.17e-11	1.93	3.02e-09	8.86e-11	1.46235
209627_s_at	OSBPL3	1.33e-28	2.45e-29	1.91369	0.00396	0.00196	0.850225	0.00011	1.94e-06	1.59	2.87e-08	7.1e-10	1.23595	2.96e-07	4.54e-09	1.64	4.41e-15	2.23e-17	1.88653
229376_at	PROX1	2.63e-18	9.28e-19	1.91381	1.05e-11	7.42e-13	1.49322	1.39e-05	8.75e-08	1.58	8.49e-07	3.96e-08	1.5183	2.14e-06	5.95e-08	1.87	7.01e-11	1.32e-12	2.5671
225842_at	PHLDA1	2.31e-15	9.48e-16	1.93474	1.24e-16	3.69e-18	2.63177	6.76e-05	9.88e-07	2.39	2.27e-15	4.98e-19	2.83928	0.00679	0.00138	1.5	2.53e-14	1.66e-16	3.04817
223556_at	HELLS	6.03e-22	1.73e-22	1.93729	0.000858	0.000365	1.02879	0.0113	0.00105	0.86	1.92e-06	1.04e-07	1.26808	3.5e-05	2.05e-06	1.7	8.11e-07	4.7e-08	1.31097
205206_at	ANOS1	1.92e-15	7.87e-16	1.94221	4.92e-05	1.56e-05	1.27153	1.01e-09	1.47e-13	2.51	0.000332	4.24e-05	1.34226	0.0357	0.0108	1.02	0.00164	0.000258	1.85173
235391_at	FAM92A1	1.79e-12	8.52e-13	1.95646	2.97e-17	8e-19	2.15936	0.000922	3.64e-05	0.706	2.35e-07	8.82e-09	1.39573	1.5e-07	1.81e-09	2.54	1.81e-11	2.83e-13	2.54327
235296_at	EIF5A2	1.06e-21	3.07e-22	1.96386	0.0104	0.00566	0.749003	3.21e-07	3.35e-10	1.27	1.21e-10	8.91e-13	1.47323	0.00514	0.000979	1.08	9.41e-10	2.41e-11	1.82471
227051_at	BACE2	1.6e-13	7.24e-14	1.97358	0.000736	0.000308	1.30326	3.44e-05	3.43e-07	1.28	1.35e-12	2.72e-15	1.88359	0.000426	4.58e-05	1.5	4.39e-05	4.18e-06	1.73638
206286_s_at	TDGF1P3///TDGF1	3.06e-10	1.63e-10	1.98018	7.82e-14	3.65e-15	2.23593	0.00854	0.000725	1.29	0.00118	0.000185	1.31497	8.14e-08	7.85e-10	2.95	2.56e-10	5.59e-12	2.62276
204404_at	SLC12A2	1.42e-18	4.95e-19	1.98227	1.94e-07	3.43e-08	1.41417	1.32e-05	7.86e-08	1.1	8.27e-08	2.53e-09	1.10159	5.77e-05	3.84e-06	1.87	2.25e-09	6.39e-11	1.44772
205174_s_at	QPCT	3.24e-12	1.57e-12	1.98767	2.85e-11	2.19e-12	1.66811	0.00032	8.79e-06	1.96	0.000857	0.000128	1.08021	0.00874	0.00188	1.15	0.00455	0.000844	1.41691
241031_at	C2CD4A	1.74e-09	9.65e-10	1.99014	1.36e-10	1.21e-11	2.849	0.00234	0.000126	1.63	1.07e-10	7.53e-13	4.34877	0.00267	0.000437	1.8	1.37e-09	3.71e-11	3.88737
1566766_a_at	MACC1	1.3e-35	1.31e-36	1.99018	6.51e-09	8.15e-10	1.43058	2.39e-06	6.44e-09	1.94	2.35e-07	8.8e-09	1.21181	1.54e-09	3.12e-12	1.5	5.82e-12	7.8e-14	1.74829
219000_s_at	DSCC1	4.4e-25	1.04e-25	2.00947	0.00373	0.00183	0.808682	8.95e-05	1.49e-06	0.769	1.43e-09	1.82e-11	1.35811	3.07e-06	9.5e-08	1.65	6.22e-11	1.15e-12	1.72886
228378_at	C12orf29	3.18e-31	4.73e-32	2.01423	1.8e-08	2.5e-09	0.887234	0.0107	0.000973	0.76	1.78e-07	6.34e-09	1.08588	1.81e-07	2.33e-09	1.45	5.48e-05	5.38e-06	1.06886
203962_s_at	NEBL	3.67e-17	1.38e-17	2.02187	3.63e-11	2.87e-12	1.66272	6.2e-07	9.07e-10	2.05	1.18e-12	2.28e-15	1.8468	1.27e-08	5.97e-11	2.75	1.77e-18	3.47e-21	2.29036
203797_at	VSNL1	4.38e-13	2.02e-13	2.02548	1.5e-07	2.58e-08	1.89213	0.000104	1.82e-06	1.7	1.83e-06	9.82e-08	1.67359	2.32e-10	2.29e-13	2.97	8.11e-06	6.27e-07	1.53833
204641_at	NEK2	1.6e-24	3.91e-25	2.04278	1.18e-06	2.52e-07	1.09091	0.00147	6.81e-05	0.754	1.15e-07	3.74e-09	1.22897	0.00128	0.000178	1.44	9.64e-10	2.48e-11	1.42494
207850_at	CXCL3	4.92e-14	2.17e-14	2.06159	1.78e-12	1.08e-13	2.7298	0.000218	5.16e-06	2.2	1.91e-15	3.49e-19	4.2625	0.00015	1.26e-05	2.34	6.54e-15	3.52e-17	3.71833
224523_s_at	CMSS1	1.31e-29	2.23e-30	2.06443	1.87e-12	1.14e-13	1.28652	0.000171	3.6e-06	0.774	3.18e-08	8.05e-10	1.21155	4.39e-07	7.54e-09	1.6	1.41e-18	2.43e-21	1.92533
205990_s_at	WNT5A	3.24e-22	9.15e-23	2.07	9.94e-09	1.3e-09	1.53442	1.24e-05	7.35e-08	1.7	3.57e-07	1.44e-08	1.51804	0.00398	0.000713	1.29	0.0166	0.00388	0.984629
221558_s_at	LEF1	1.06e-16	4.08e-17	2.08472	8.35e-19	1.7e-20	2.39472	6.76e-05	9.9e-07	2.69	0.000696	0.0001	1.07422	0.000252	2.39e-05	1.82	0.000755	0.000106	1.11158
203798_s_at	VSNL1	1.66e-13	7.52e-14	2.08903	3.87e-14	1.71e-15	2.10577	0.00198	0.000101	1.57	4.05e-07	1.68e-08	2.38385	3.05e-07	4.71e-09	2.56	3.33e-06	2.31e-07	2.00009
210163_at	CXCL11	5.97e-08	3.56e-08	2.10053	1.21e-11	8.64e-13	2.52828	4.7e-05	5.73e-07	1.94	0.00642	0.00135	1.57718	0.00191	0.00029	2.12	3.39e-05	3.12e-06	2.3115
226651_at	HOMER1	4.72e-30	7.74e-31	2.15922	0.00301	0.00145	0.735155	0.000224	5.39e-06	1.38	5.98e-06	3.89e-07	1.17072	2.65e-08	1.55e-10	1.39	3.96e-12	5.06e-14	1.80062
206613_s_at	TAF1A	2.13e-34	2.39e-35	2.19488	7.48e-05	2.48e-05	0.916647	4.04e-05	4.51e-07	1.32	2.51e-05	2.07e-06	0.932169	3.32e-05	1.93e-06	1.31	1.36e-06	8.44e-08	1.20559
223062_s_at	PSAT1	7.41e-16	2.97e-16	2.24897	1.16e-12	6.8e-14	2.2718	0.046	0.00694	1.32	9.03e-16	9.91e-20	2.99734	9.62e-05	7.31e-06	2.21	1.07e-15	4.36e-18	3.49462
228238_at	SNORD77///SNORD76///SNORD74///GAS5///SNORD44///SNORD47///SNORD80///SNORD79///SNORD81	4.52e-42	2.28e-43	2.2546	0.000438	0.000174	0.763642	0.000456	1.43e-05	0.998	0.000194	2.25e-05	0.870189	0.000798	9.93e-05	0.994	2.37e-06	1.58e-07	1.24244
228955_at	LRP8	3.51e-24	8.75e-25	2.25552	7.72e-05	2.57e-05	1.28298	1.02e-05	5.6e-08	1.13	9.27e-07	4.38e-08	2.23769	0.00634	0.00126	1.28	2.34e-17	6.19e-20	3.36205
222752_s_at	TMEM206	7.13e-39	5.17e-40	2.2679	5.2e-23	5.09e-25	1.89596	3.05e-06	8.86e-09	1.18	1.04e-07	3.32e-09	0.900048	0.00529	0.00102	0.781	1.05e-16	3.28e-19	1.43346
212686_at	PPM1H	1.79e-22	4.98e-23	2.27724	5.63e-10	5.65e-11	1.55134	2.52e-09	4.15e-13	1.78	2.39e-10	2.05e-12	1.56268	5.51e-11	2.22e-14	2.8	9.41e-17	2.93e-19	2.37528
229802_at	WISP1	9.13e-24	2.34e-24	2.30977	4.2e-07	8.02e-08	1.73485	6.2e-07	8.75e-10	2.26	5.81e-08	1.64e-09	3.24617	0.00179	0.000267	1.36	5.11e-08	2.14e-09	2.51366
202404_s_at	COL1A2	8.65e-18	3.14e-18	2.31028	1.11e-05	3.02e-06	1.83943	1.34e-07	9.79e-11	2.98	2.22e-12	5.39e-15	2.22662	0.00114	0.000155	2.17	1.59e-11	2.44e-13	3.12019
203961_at	NEBL	1.47e-20	4.57e-21	2.31079	0.00816	0.00434	0.889616	1.01e-05	5.42e-08	1.91	4.16e-10	4.02e-12	1.77986	5.32e-09	1.77e-11	2.59	2.07e-19	2.38e-22	2.51072
226438_at	SNTB1	1.96e-27	3.92e-28	2.3334	1.61e-07	2.79e-08	1.17077	3.37e-08	1.42e-11	1.83	1.18e-08	2.42e-10	1.5576	7.53e-07	1.53e-08	1.91	3.06e-08	1.21e-09	1.60991
209309_at	AZGP1	2.18e-15	8.93e-16	2.34425	4.21e-26	2.24e-28	3.41963	4.32e-06	1.5e-08	2.47	4.15e-11	2.27e-13	2.74558	1.37e-07	1.6e-09	2.99	5.42e-09	1.73e-10	2.64567
221729_at	COL5A2	2.45e-23	6.44e-24	2.35116	0.00395	0.00195	1.11737	4.44e-07	5.46e-10	2.63	4.71e-09	8e-11	1.51033	0.00935	0.00205	1.46	1.3e-06	8e-08	2.0371
204127_at	RFC3	4.66e-28	8.94e-29	2.35464	0.000122	4.24e-05	1.09344	0.000163	3.38e-06	1.03	9.29e-11	6.25e-13	1.27489	1.85e-06	4.91e-08	2.07	1.09e-16	3.43e-19	1.7405
218782_s_at	ATAD2	2.23e-31	3.28e-32	2.35693	3.23e-14	1.4e-15	1.56882	0.0106	0.000971	0.872	6.87e-09	1.25e-10	1.45877	0.000139	1.14e-05	1.24	7.71e-10	1.93e-11	1.85483
221730_at	COL5A2	3.92e-21	1.18e-21	2.35922	1.73e-06	3.86e-07	1.74656	0.000191	4.23e-06	2.09	8.33e-09	1.6e-10	1.65437	0.00685	0.00139	1.67	9.87e-06	7.84e-07	2.01532
202859_x_at	CXCL8	4.04e-13	1.86e-13	2.37021	5.78e-10	5.81e-11	3.22842	2.54e-09	5.13e-13	4.69	3.65e-15	1e-18	6.54668	5.77e-05	3.83e-06	3.11	1.44e-20	9.76e-24	5.9633
205282_at	LRP8	1.03e-29	1.75e-30	2.37827	1.39e-11	1.01e-12	1.50723	0.000294	7.85e-06	0.876	7.4e-12	2.49e-14	2.32487	7.23e-05	5.09e-06	1.48	1.07e-15	4.4e-18	2.23673
219494_at	RAD54B	1.34e-24	3.25e-25	2.37854	6.8e-05	2.23e-05	0.966302	0.00427	0.000286	1.19	1.89e-07	6.8e-09	1.20523	8.42e-09	3.51e-11	2.22	1.64e-11	2.52e-13	2.03293
236471_at	NFE2L3	2.53e-31	3.73e-32	2.40516	1.95e-07	3.46e-08	1.75429	2.9e-07	2.54e-10	1.59	2.57e-14	1.74e-17	1.95444	5.42e-09	1.85e-11	2.05	8.29e-14	6.46e-16	2.33117
227517_s_at	SNORD77///SNORD76///SNORD74///GAS5///SNORD44///SNORD47///SNORD80///SNORD79///SNORD81	2.31e-46	7.02e-48	2.41835	1.38e-05	3.84e-06	1.36216	0.00407	0.000268	0.931	8.44e-05	8.53e-06	0.804544	0.00221	0.000346	1.26	3.19e-07	1.66e-08	1.1226
225664_at	COL12A1	4.67e-21	1.41e-21	2.43338	1.54e-15	5.48e-17	3.06031	1.34e-07	9.55e-11	2.76	6.95e-12	2.22e-14	2.83124	0.00212	0.00033	1.83	3.28e-08	1.31e-09	2.59123
219787_s_at	ECT2	4.5e-31	6.78e-32	2.43535	0.0202	0.0119	0.71862	0.000508	1.64e-05	0.948	1.65e-09	2.19e-11	1.59354	0.000159	1.35e-05	1.62	3.5e-16	1.31e-18	1.94196
234985_at	LDLRAD3	5.1e-24	1.29e-24	2.43817	0.000835	0.000354	1.04251	0.00153	7.23e-05	1.49	8.01e-10	9.05e-12	1.6137	3.58e-08	2.29e-10	2.23	3.13e-12	3.87e-14	2.3796
204320_at	COL11A1	7.34e-16	2.94e-16	2.43889	7.42e-06	1.93e-06	1.75562	1.95e-05	1.5e-07	3.61	5.3e-07	2.3e-08	2.70454	0.000286	2.78e-05	2.41	8.29e-14	6.48e-16	5.28124
223229_at	UBE2T	1.9e-34	2.13e-35	2.44726	1.23e-12	7.25e-14	1.45067	0.00476	0.000334	0.835	3.04e-07	1.19e-08	1.16903	3.86e-05	2.31e-06	1.51	9.71e-12	1.38e-13	1.59136
226835_s_at	ZFAS1	4.81e-31	7.26e-32	2.4548	2.08e-22	2.29e-24	2.00286	3.46e-06	1.09e-08	1.45	6.74e-11	4.17e-13	1.05191	7.07e-09	2.6e-11	2.09	3.68e-09	1.11e-10	1.4645
205472_s_at	DACH1	1.35e-14	5.79e-15	2.48073	7.22e-06	1.87e-06	1.17398	1.39e-05	8.76e-08	1.63	1.24e-05	9.1e-07	1.01135	1.13e-05	5.02e-07	2.52	2.71e-06	1.84e-07	1.56934
219454_at	EGFL6	2.99e-22	8.43e-23	2.48996	6.63e-05	2.17e-05	1.29331	1.92e-05	1.47e-07	1.74	1.98e-07	7.19e-09	2.33013	2.59e-05	1.42e-06	1.97	2.09e-07	1.03e-08	2.09603
225681_at	CTHRC1	4.61e-15	1.93e-15	2.49394	2.78e-09	3.25e-10	3.21253	4.44e-07	5.44e-10	4.05	6.14e-12	1.86e-14	3.54976	1.17e-05	5.22e-07	3.15	1.95e-12	2.3e-14	4.35601
204128_s_at	RFC3	1.48e-33	1.81e-34	2.50869	1.04e-25	5.96e-28	2.73119	0.0179	0.00194	0.788	3.86e-09	6.23e-11	1.6124	2.2e-05	1.16e-06	1.53	3.59e-11	6.18e-13	2.11686
204475_at	MMP1	1.03e-09	5.65e-10	2.51002	2.32e-23	2.15e-25	5.02374	3.54e-05	3.58e-07	3.75	3.32e-08	8.49e-10	3.92512	2.62e-05	1.44e-06	3.14	0.000447	5.76e-05	2.33607
204464_s_at	EDNRA	2.27e-18	7.98e-19	2.54331	0.00755	0.00398	1.10174	3.67e-08	1.65e-11	1.84	6.55e-12	2.02e-14	2.06322	0.0041	0.000739	1.91	5.23e-06	3.82e-07	1.73755
223949_at	TMPRSS3	2.38e-19	7.92e-20	2.54995	1.95e-06	4.42e-07	1.52974	0.0077	0.000629	1.21	6.21e-07	2.76e-08	3.19703	2.71e-08	1.6e-10	2.4	5.79e-08	2.46e-09	2.70213
201506_at	TGFBI	5.26e-21	1.59e-21	2.56104	2.95e-26	1.51e-28	2.79711	2.3e-05	1.88e-07	2.63	4.22e-13	5.95e-16	1.79241	8.84e-07	1.88e-08	2.87	1.64e-14	1.03e-16	2.90791
205421_at	SLC22A3	2.29e-21	6.78e-22	2.57969	4.22e-20	7.02e-22	1.54357	6.7e-06	2.98e-08	1.09	0.000685	9.82e-05	2.3442	5.88e-08	4.96e-10	2.73	0.000243	2.89e-05	2.02549
225806_at	AJUBA	3.84e-22	1.09e-22	2.59432	1.24e-08	1.66e-09	1.94801	2.54e-09	5.58e-13	2.43	1.67e-17	6.09e-22	2.99095	3.86e-11	1.26e-14	3.45	2.11e-20	1.51e-23	3.12339
205828_at	MMP3	8.86e-12	4.38e-12	2.61105	2.25e-27	9.83e-30	5.29742	3.32e-07	3.59e-10	3.5	2.99e-11	1.55e-13	5.5793	7.22e-05	5.09e-06	2.77	2.76e-08	1.08e-09	4.25648
225295_at	SLC39A10	6.9e-34	8.17e-35	2.63101	0.00459	0.0023	0.975296	1.27e-07	8.6e-11	1.83	3.05e-09	4.7e-11	1.46281	1.93e-08	1e-10	2.36	1.21e-14	7.19e-17	1.90035
204580_at	MMP12	1.55e-18	5.41e-19	2.65046	2.56e-17	6.82e-19	3.26873	0.000216	5.1e-06	2.49	8.42e-07	3.92e-08	2.22619	0.00104	0.000137	2.04	0.011	0.00239	1.31859
204286_s_at	PMAIP1	3.63e-31	5.43e-32	2.67426	0.000947	0.000406	0.827076	3.24e-05	3.13e-07	2.08	7.19e-09	1.32e-10	1.60419	1.94e-07	2.57e-09	2.15	4.82e-09	1.52e-10	1.96317
229215_at	ASCL2	1.34e-18	4.67e-19	2.72497	9.79e-22	1.18e-23	3.30962	2.54e-09	5.12e-13	3.29	0.00265	0.00048	1.44146	7.37e-12	8.09e-16	3.9	8.58e-18	1.95e-20	3.9928
239579_at	EPHX4	7.01e-21	2.14e-21	2.74219	4.49e-11	3.6e-12	2.63145	0.00137	6.24e-05	2.07	2.75e-07	1.06e-08	3.57294	3.11e-08	1.92e-10	2.95	2.69e-12	3.29e-14	3.8798
223381_at	NUF2	2.77e-34	3.15e-35	2.76014	0.00234	0.0011	0.964361	0.00259	0.000144	0.707	2.83e-06	1.65e-07	1.24664	1.65e-05	8.07e-07	2.01	1.43e-13	1.18e-15	1.986
228754_at	SLC6A6	1.43e-22	3.94e-23	2.7609	2.9e-19	5.55e-21	2.61757	3.67e-08	1.68e-11	2.45	1.45e-09	1.87e-11	2.00425	3.28e-11	7.79e-15	3.25	2.25e-20	1.69e-23	3.36129
229725_at	ACSL6	9.79e-12	4.84e-12	2.76333	1.23e-10	1.09e-11	2.5246	0.000672	2.37e-05	1.38	0.00927	0.00209	1.37094	4.02e-05	2.43e-06	2.7	7.23e-07	4.15e-08	3.58254
1552619_a_at	ANLN	1.65e-36	1.52e-37	2.79533	3.07e-17	8.28e-19	2.01082	0.000937	3.72e-05	0.909	5.14e-11	2.99e-13	2.01411	8.46e-05	6.22e-06	1.74	1.53e-18	2.72e-21	2.5009
213425_at	WNT5A	1.9e-32	2.56e-33	2.85089	6.99e-05	2.3e-05	1.12272	6.14e-05	8.45e-07	1.69	6.26e-08	1.8e-09	1.60647	0.00871	0.00187	1.35	0.00654	0.00129	0.939914
228915_at	DACH1	3.5e-17	1.31e-17	2.93044	0.0212	0.0125	0.825346	1.88e-06	4.34e-09	1.91	2.12e-08	4.92e-10	1.63417	0.000838	0.000106	2.19	9.35e-07	5.52e-08	1.98838
241726_at		1.34e-21	3.93e-22	2.94481	0.000103	3.55e-05	1.31105	6.16e-06	2.61e-08	1.73	1.12e-09	1.37e-11	3.17127	2.06e-09	4.79e-12	2.87	1.83e-06	1.19e-07	2.62221
238021_s_at	CRNDE	3.74e-15	1.56e-15	2.95405	2.85e-15	1.04e-16	3.37935	5.22e-05	6.74e-07	2.62	2.49e-10	2.16e-12	3.57419	1.54e-09	3.13e-12	3.92	5.49e-14	3.94e-16	4.29254
230875_s_at	ATP11A	4.5e-33	5.72e-34	3.07882	0.00704	0.00369	1.01278	5.01e-06	1.97e-08	2.27	1.84e-11	8.11e-14	1.79391	1.67e-09	3.48e-12	2.78	4.04e-14	2.8e-16	2.33837
222549_at	CLDN1	8.08e-22	2.33e-22	3.08201	4.84e-17	1.35e-18	3.4776	6.18e-14	2.26e-18	3.64	9.03e-16	9.02e-20	3.47436	8.77e-15	1.6e-19	4.46	3.44e-26	3.15e-30	4.07578
37892_at	COL11A1	1.33e-18	4.62e-19	3.13388	5.72e-07	1.13e-07	2.25389	8.92e-06	4.52e-08	4.24	1.34e-10	1.01e-12	4.35504	6.51e-05	4.47e-06	3.03	1.3e-17	3.05e-20	6.30001
204259_at	MMP7	1.33e-16	5.13e-17	3.14261	1.01e-41	6.9e-45	5.91796	0.000177	3.78e-06	3.43	2.06e-11	9.38e-14	3.87139	3.16e-06	9.89e-08	2.38	8.66e-11	1.66e-12	4.28461
203213_at	CDK1	5.84e-36	5.68e-37	3.17234	0.00887	0.00476	0.76329	0.00093	3.68e-05	0.831	1.91e-08	4.33e-10	1.57207	0.000194	1.73e-05	2.01	2.3e-14	1.48e-16	1.9388
222608_s_at	ANLN	8.67e-33	1.13e-33	3.24434	3.51e-05	1.07e-05	1.30415	0.000319	8.74e-06	1.08	1.19e-11	4.51e-14	2.00566	0.000179	1.56e-05	2.14	1.57e-18	2.89e-21	2.19438
212942_s_at	CEMIP	9.14e-21	2.81e-21	3.36441	2.91e-47	7.34e-51	5.70381	3.02e-07	2.76e-10	4.62	3.15e-14	2.3e-17	5.10494	1.83e-10	1.62e-13	4.04	1.6e-19	1.69e-22	5.45615
227475_at	FOXQ1	9.58e-19	3.3e-19	3.58588	6.13e-47	1.99e-50	6.51472	5.78e-10	4.23e-14	4.61	1.1e-15	1.6e-19	3.92141	2.76e-11	5.05e-15	5.55	5.84e-19	7.79e-22	4.80844
227140_at	INHBA	5.98e-35	6.4e-36	3.96389	3.43e-24	2.8e-26	4.32483	8.64e-11	4.74e-15	4.55	1.05e-14	5.38e-18	6.22232	5.76e-07	1.07e-08	3.22	3.05e-22	1.01e-25	6.20265
